# Supplementary material for: PathMED: an R toolkit for single-sample molecular scoring and machine learning with omics data
Source: Bioinformatics. 2026 Jul 24;42(8):btag519. doi: 10.1093/bioinformatics/btag519 (PMC13430661; doi:10.1093/bioinformatics/btag519)
Supplement: btag519_Supplementary_Data [file btag519_supplementary_data.zip]

Archive with 3 entries (3 files):
- Supplementary Figures.pdf
- Supplementary Tables.xlsx
- Supplementary_Results.pdf
