# Supplementary material for: PathMED: an R toolkit for single-sample molecular scoring and machine learning with omics data
Source: Bioinformatics. 2026 Jul 24;42(8):btag519. doi: 10.1093/bioinformatics/btag519 (PMC13430661; doi:10.1093/bioinformatics/btag519)
Supplement: btag519_Supplementary_Data [file btag519_supplementary_data.zip › Supplementary Tables.xlsx]

## Sheet: Supplementary Table 1
Supplementary Table 1. Performance metrics using the Z-score scoring method and SVM models with different gene sets databases.
Database	MCC	BalAcc	Accuracy	Recall	Specificity	NPV	Precision	F-score
GO BP	1.00 (0.00)	1.00 (0.00)	1.00 (0.00)	1.00 (0.00)	1.00 (0.00)	1.00 (0.00)	1.00 (0.00)	1.00 (0.00)
GO CC	0.99 (0.02)	0.99 (0.01)	0.99 (0.01)	0.99 (0.02)	1.00 (0.00)	0.99 (0.02)	1.00 (0.00)	0.99 (0.01)
GO MF	1.00 (0.00)	1.00 (0.00)	1.00 (0.00)	1.00 (0.00)	1.00 (0.00)	1.00 (0.00)	1.00 (0.00)	1.00 (0.00)
KEFF	0.99 (0.02)	1.00 (0.01)	1.00 (0.01)	1.00 (0.01)	1.00 (0.01)	1.00 (0.01)	1.00 (0.01)	1.00 (0.01)
Reactome	0.99 (0.02)	0.99 (0.01)	0.99 (0.01)	0.99 (0.02)	1.00 (0.00)	0.99 (0.02)	1.00 (0.00)	0.99 (0.01)
PharmGKB	0.97 (0.03)	0.99 (0.01)	0.99 (0.01)	0.99 (0.02)	0.99 (0.02)	0.98 (0.02)	0.99 (0.02)	0.99 (0.01)
LINCS	0.98 (0.03)	0.99 (0.01)	0.99 (0.01)	0.99 (0.02)	1.00 (0.01)	0.99 (0.02)	1.00 (0.01)	0.99 (0.01)
CTD	1.00 (0.00)	1.00 (0.00)	1.00 (0.00)	1.00 (0.00)	1.00 (0.00)	1.00 (0.00)	1.00 (0.00)	1.00 (0.00)
DisGeNet	1.00 (0.00)	1.00 (0.00)	1.00 (0.00)	1.00 (0.00)	1.00 (0.00)	1.00 (0.00)	1.00 (0.00)	1.00 (0.00)
HPO	1.00 (0.01)	1.00 (0.01)	1.00 (0.01)	1.00 (0.01)	1.00 (0.00)	1.00 (0.01)	1.00 (0.00)	1.00 (0.01)
WikiPathways	0.98 (0.02)	0.99 (0.01)	0.99 (0.01)	0.99 (0.02)	1.00 (0.01)	0.99 (0.02)	1.00 (0.01)	0.99 (0.01)
tmod	0.98 (0.02)	0.99 (0.01)	0.99 (0.01)	1.00 (0.01)	0.98 (0.02)	1.00 (0.01)	0.99 (0.02)	0.99 (0.01)

## Sheet: Supplementary Table 2
Supplementary Table 2. Performance metrics using the GSVA scoring method and LDA models with different gene sets databases to predict the binary response to breast cancer treatment
Database	Accuracy	Precision	Recall	Specificity	BalAcc	FScore	MCC	NPV
GO BP	0.778978	0.592186	0.538462	0.863363	0.700912	0.560847	0.41657	0.840977
GO MF	0.744698	0.527778	0.431624	0.853854	0.642739	0.467986	0.309246	0.810012
Reactome	0.75857	0.57376	0.435592	0.872122	0.653857	0.489285	0.343698	0.812963
KEGG	0.685341	0.438095	0.485348	0.754254	0.619801	0.453247	0.240015	0.80362

## Sheet: Supplementary Table 3
Supplementary Table 3. Performance metrics using the GSVA scoring method and RF models with different gene sets databases to predict the continuous RCB score after breast cancer treatment
Database	R	RMSE	R2	MAE	RMAE	RSE
GO BP	0.55705	1.129	0.31099	0.962224	0.56079	0.706851
GO MF	0.60892	1.09527	0.372783	0.951613	0.554716	0.665557
Reactome	0.565679	1.13299	0.324243	0.982664	0.572926	0.71236
KEGG	0.480344	1.19121	0.240011	1.03154	0.600408	0.788691

## Sheet: Supplementary Table 4
Supplementary Table 4. Estimated importance for each gene set in the breast cancer treatment prediction binary models.
Feature	Importance	Database	Term
GO.0072386	0.762471	go_bp	plus-end-directed organelle transport along microtubule
GO.1902988	0.762471	go_bp	neurofibrillary tangle assembly
GO.1905689	0.762471	go_bp	positive regulation of diacylglycerol kinase activity
GO.0046885	0.762471	go_bp	regulation of hormone biosynthetic process
GO.0099077	0.762471	go_mf	histone-dependent DNA binding
GO.0099609	0.762471	go_mf	microtubule lateral binding
GO.1990838	0.758275	go_mf	poly(U)-specific exoribonuclease activity, producing 3' uridine cyclic phosphate ends
GO.0021956	0.75641	go_bp	central nervous system interneuron axonogenesis
GO.0033889	0.755944	go_mf	N-sulfoglucosamine-3-sulfatase activity
R.HSA.427975	0.753613	reactome	Proton/oligopeptide cotransporters
GO.2001111	0.752214	go_bp	positive regulation of lens epithelial cell proliferation
GO.1903900	0.745921	go_bp	regulation of viral life cycle
R.HSA.5619053	0.745455	reactome	Defective SLC22A5 causes systemic primary carnitine deficiency (CDSP)
GO.0008940	0.743823	go_mf	nitrate reductase activity
GO.0061598	0.743823	go_mf	molybdopterin adenylyltransferase activity
GO.0061599	0.743823	go_mf	molybdopterin molybdotransferase activity
GO.1905835	0.741375	go_bp	cellular response to pyrimidine ribonucleotide
GO.0045030	0.741375	go_mf	G protein-coupled UTP receptor activity
R.HSA.947581	0.740326	reactome	Molybdenum cofactor biosynthesis
GO.0070486	0.73986	go_bp	leukocyte aggregation
GO.0005986	0.739394	go_bp	sucrose biosynthetic process
GO.0042132	0.739394	go_mf	fructose 1,6-bisphosphate 1-phosphatase activity
GO.0042578	0.739394	go_mf	phosphoric ester hydrolase activity
GO.0030731	0.739044	go_mf	guanidinoacetate N-methyltransferase activity
hsa04657	0.737995	kegg	IL-17 signaling pathway
R.HSA.111452	0.736597	reactome	Activation and oligomerization of BAK protein
R.HSA.8951911	0.7338	reactome	RUNX3 regulates RUNX1-mediated transcription
GO.0032384	0.732401	go_bp	negative regulation of intracellular cholesterol transport
GO.0150110	0.732401	go_bp	negative regulation of cholesterol esterification
GO.1904375	0.732401	go_bp	regulation of protein localization to cell periphery
GO.0061135	0.732401	go_mf	endopeptidase regulator activity
GO.1905505	0.732284	go_bp	positive regulation of motile cilium assembly
R.HSA.5659898	0.731935	reactome	Intestinal saccharidase deficiencies
hsa04666	0.731935	kegg	Fc gamma R-mediated phagocytosis
GO.0072139	0.730886	go_bp	glomerular parietal epithelial cell differentiation
GO.2000768	0.730886	go_bp	positive regulation of nephron tubule epithelial cell differentiation
R.HSA.8941413	0.730303	reactome	Events associated with phagocytolytic activity of PMN cells
GO.0051908	0.73007	go_mf	double-stranded DNA 5'-3' exodeoxyribonuclease activity
hsa04650	0.73007	kegg	Natural killer cell mediated cytotoxicity
hsa05130	0.729837	kegg	Pathogenic Escherichia coli infection
GO.0102559	0.724942	go_mf	protein-(glutamine-N5) methyltransferase activity
GO.0036413	0.724009	go_bp	histone H3-R26 citrullination
GO.1901624	0.724009	go_bp	negative regulation of lymphocyte chemotaxis
GO.0016992	0.723543	go_mf	lipoate synthase activity
GO.0102552	0.723543	go_mf	lipoyl synthase activity (acting on glycine-cleavage complex H protein
GO.0102553	0.723543	go_mf	lipoyl synthase activity (acting on pyruvate dehydrogenase E2 protein)
GO.0106177	0.721212	go_mf	cyclic-GMP-AMP hydrolase activity
R.HSA.5334118	0.720979	reactome	DNA methylation
GO.1902977	0.720513	go_bp	mitotic DNA replication preinitiation complex assembly
GO.0070739	0.720047	go_mf	protein-glutamic acid ligase activity
R.HSA.68881	0.718881	reactome	Mitotic Metaphase/Anaphase Transition
GO.0051978	0.718648	go_mf	lysophospholipid:sodium symporter activity
GO.0140348	0.718648	go_mf	lysophosphatidylcholine flippase activity
R.HSA.9710421	0.718415	reactome	Defective pyroptosis
GO.0002731	0.717483	go_bp	negative regulation of dendritic cell cytokine production
GO.0045221	0.717483	go_bp	negative regulation of FasL production
R.HSA.68962	0.717249	reactome	Activation of the pre-replicative complex
GO.0016248	0.717016	go_mf	channel inhibitor activity
hsa05166	0.716317	kegg	Human T-cell leukemia virus 1 infection
GO.0042938	0.716084	go_bp	dipeptide transport
GO.0045137	0.715385	go_bp	development of primary sexual characteristics
hsa04613	0.712587	kegg	Neutrophil extracellular trap formation
GO.0060251	0.712121	go_bp	regulation of glial cell proliferation
GO.0099529	0.712121	go_mf	neurotransmitter receptor activity involved in regulation of postsynaptic membrane potential
hsa05235	0.711655	kegg	PD-L1 expression and PD-1 checkpoint pathway in cancer
GO.0006566	0.711422	go_bp	threonine metabolic process
GO.0004617	0.711422	go_mf	phosphoglycerate dehydrogenase activity
R.HSA.380108	0.711189	reactome	Chemokine receptors bind chemokines
R.HSA.8949275	0.710723	reactome	RUNX3 Regulates Immune Response and Cell Migration
GO.0001807	0.71049	go_bp	regulation of type IV hypersensitivity
GO.0060353	0.71049	go_bp	regulation of cell adhesion molecule production
GO.1904994	0.71049	go_bp	regulation of leukocyte adhesion to vascular endothelial cell
GO.1903804	0.71049	go_bp	glycine import across plasma membrane
GO.1904256	0.71049	go_bp	positive regulation of iron ion transmembrane transporter activity
GO.0015375	0.71049	go_mf	glycine:sodium symporter activity
R.HSA.176974	0.709324	reactome	Unwinding of DNA
R.HSA.69205	0.708159	reactome	G1/S-Specific Transcription
GO.0000170	0.708042	go_mf	sphingosine hydroxylase activity
GO.0010767	0.707925	go_bp	regulation of transcription from RNA polymerase II promoter in response to UV-induced DNA damage
hsa04660	0.707925	kegg	T cell receptor signaling pathway
hsa05170	0.707692	kegg	Human immunodeficiency virus 1 infection
R.HSA.419771	0.707226	reactome	Opsins
hsa04062	0.706993	kegg	Chemokine signaling pathway
GO.0002678	0.70676	go_bp	positive regulation of chronic inflammatory response
hsa05203	0.706294	kegg	Viral carcinogenesis
hsa04625	0.705828	kegg	C-type lectin receptor signaling pathway
GO.0036333	0.705361	go_bp	hepatocyte homeostasis
hsa05135	0.705128	kegg	Yersinia infection
R.HSA.6799990	0.704895	reactome	Metal sequestration by antimicrobial proteins
R.HSA.1461973	0.704895	reactome	Defensins
GO.0004398	0.704662	go_mf	histidine decarboxylase activity
GO.0071678	0.704429	go_bp	olfactory bulb axon guidance
GO.1905513	0.704196	go_bp	negative regulation of short-term synaptic potentiation
R.HSA.9662834	0.703963	reactome	CD163 mediating an anti-inflammatory response
hsa04668	0.70373	kegg	TNF signaling pathway
R.HSA.8851680	0.70303	reactome	Butyrophilin (BTN) family interactions
GO.0005121	0.702797	go_mf	Toll binding
GO.0070976	0.702797	go_mf	TIR domain binding
R.HSA.9616334	0.702331	reactome	Defective Base Excision Repair Associated with NEIL1
GO.0050571	0.701865	go_mf	1,5-anhydro-D-fructose reductase activity
hsa04064	0.701865	kegg	NF-kappa B signaling pathway
GO.0009262	0.701282	go_bp	deoxyribonucleotide metabolic process
hsa03030	0.700932	kegg	DNA replication
R.HSA.389359	0.700699	reactome	CD28 dependent Vav1 pathway
R.HSA.3134963	0.700233	reactome	DEx/H-box helicases activate type I IFN and inflammatory cytokines production
GO.1902915	0.7	go_bp	negative regulation of protein polyubiquitination
hsa00601	0.699767	kegg	Glycosphingolipid biosynthesis - lacto and neolacto series
GO.1905062	0.69965	go_bp	positive regulation of cardioblast proliferation
hsa05169	0.698834	kegg	Epstein-Barr virus infection
R.HSA.912526	0.698368	reactome	Interleukin receptor SHC signaling
GO.0004655	0.697669	go_mf	porphobilinogen synthase activity
GO.1904854	0.697669	go_mf	proteasome core complex binding
hsa04210	0.697669	kegg	Apoptosis
R.HSA.5619104	0.697203	reactome	Defective SLC12A1 causes Bartter syndrome 1 (BS1)
R.HSA.164944	0.696503	reactome	Nef and signal transduction
GO.0060488	0.695804	go_bp	orthogonal dichotomous subdivision of terminal units involved in lung branching morphogenesis
GO.0060489	0.695804	go_bp	planar dichotomous subdivision of terminal units involved in lung branching morphogenesis
GO.0060490	0.695804	go_bp	lateral sprouting involved in lung morphogenesis
hsa05163	0.695571	kegg	Human cytomegalovirus infection
GO.0045624	0.695571	go_bp	positive regulation of T-helper cell differentiation
R.HSA.6783783	0.695338	reactome	Interleukin-10 signaling
GO.0004324	0.694872	go_mf	ferredoxin-NADP+ reductase activity
GO.0015039	0.694872	go_mf	NADPH-adrenodoxin reductase activity
GO.0048634	0.694639	go_bp	regulation of muscle organ development
GO.0071626	0.694639	go_bp	mastication
GO.0098583	0.694639	go_bp	learned vocalization behavior
GO.1901078	0.694639	go_bp	negative regulation of relaxation of muscle
GO.1905747	0.694639	go_bp	negative regulation of saliva secretion
GO.1905748	0.694639	go_bp	hard palate morphogenesis
R.HSA.193993	0.694406	reactome	Mineralocorticoid biosynthesis
GO.0002002	0.693939	go_bp	regulation of angiotensin levels in blood
hsa05340	0.692774	kegg	Primary immunodeficiency
R.HSA.162594	0.692541	reactome	Early Phase of HIV Life Cycle
R.HSA.176187	0.692308	reactome	Activation of ATR in response to replication stress
R.HSA.68911	0.692075	reactome	G2 Phase
R.HSA.8981373	0.691841	reactome	Intestinal hexose absorption
R.HSA.549127	0.691608	reactome	Organic cation transport
R.HSA.549132	0.691608	reactome	Organic cation/anion/zwitterion transport
hsa05167	0.691375	kegg	Kaposi sarcoma-associated herpesvirus infection
R.HSA.69190	0.691142	reactome	DNA strand elongation
GO.0009444	0.690909	go_bp	pyruvate oxidation
GO.0038097	0.690909	go_bp	positive regulation of mast cell activation by Fc-epsilon receptor signaling pathway
GO.0006714	0.690676	go_bp	sesquiterpenoid metabolic process
GO.0046458	0.690676	go_bp	hexadecanal metabolic process
GO.0046577	0.690676	go_mf	long-chain-alcohol oxidase activity
GO.0050061	0.690676	go_mf	long-chain-aldehyde dehydrogenase activity
GO.0052814	0.690676	go_mf	medium-chain-aldehyde dehydrogenase activity
R.HSA.68689	0.690676	reactome	CDC6 association with the ORC:origin complex
R.HSA.1462054	0.69021	reactome	Alpha-defensins
R.HSA.1362300	0.69021	reactome	Transcription of E2F targets under negative control by p107 (RBL1) and p130 (RBL2) in complex with HDAC1
R.HSA.69183	0.689744	reactome	Processive synthesis on the lagging strand
GO.0008859	0.689627	go_mf	exoribonuclease II activity
GO.0006106	0.688811	go_bp	fumarate metabolic process
GO.0004333	0.688811	go_mf	fumarate hydratase activity
GO.0060232	0.687413	go_bp	delamination
GO.0060234	0.687413	go_bp	neuroblast delamination
GO.0000304	0.686946	go_bp	response to singlet oxygen
R.HSA.9020558	0.686946	reactome	Interleukin-2 signaling
R.HSA.1538133	0.686713	reactome	G0 and Early G1
hsa04061	0.686713	kegg	Viral protein interaction with cytokine and cytokine receptor
GO.1903741	0.686247	go_bp	negative regulation of phosphatidate phosphatase activity
GO.0010309	0.686131	go_mf	acireductone dioxygenase [iron(II)-requiring] activity
GO.0090301	0.686014	go_bp	negative regulation of neural crest formation
GO.2000314	0.686014	go_bp	negative regulation of fibroblast growth factor receptor signaling pathway involved in neural plate anterior/posterior pattern formation
GO.0033678	0.686014	go_mf	5'-3' DNA/RNA helicase activity
GO.0047256	0.685082	go_mf	lactosylceramide 1,3-N-acetyl-beta-D-glucosaminyltransferase activity
R.HSA.2514853	0.685082	reactome	Condensation of Prometaphase Chromosomes
R.HSA.156711	0.684615	reactome	Polo-like kinase mediated events
GO.0035272	0.683916	go_bp	exocrine system development
R.HSA.9024909	0.683916	reactome	BDNF activates NTRK2 (TRKB) signaling
hsa04621	0.68345	kegg	NOD-like receptor signaling pathway
R.HSA.1461957	0.682984	reactome	Beta defensins
R.HSA.69166	0.682984	reactome	Removal of the Flap Intermediate
R.HSA.451927	0.682984	reactome	Interleukin-2 family signaling
hsa04662	0.682751	kegg	B cell receptor signaling pathway
hsa05161	0.682751	kegg	Hepatitis B
GO.0004747	0.682284	go_mf	ribokinase activity
R.HSA.390648	0.682051	reactome	Muscarinic acetylcholine receptors
hsa01523	0.682051	kegg	Antifolate resistance
GO.0002644	0.681585	go_bp	negative regulation of tolerance induction
R.HSA.912694	0.681585	reactome	Regulation of IFNA signaling
hsa05164	0.681585	kegg	Influenza A
hsa00052	0.681352	kegg	Galactose metabolism
GO.0002270	0.681119	go_bp	plasmacytoid dendritic cell activation
R.HSA.5619055	0.681002	reactome	Defective SLC24A4 causes hypomineralized amelogenesis imperfecta (AI)
GO.0018601	0.680186	go_mf	4-nitrophenol 2-monooxygenase activity
R.HSA.5358565	0.679953	reactome	Mismatch repair (MMR) directed by MSH2:MSH6 (MutSalpha)
GO.0071567	0.679837	go_mf	UFM1 hydrolase activity
GO.0070119	0.67972	go_mf	ciliary neurotrophic factor binding
R.HSA.9730628	0.67972	reactome	Sensory perception of salty taste
R.HSA.5632968	0.679487	reactome	Defective Mismatch Repair Associated With MSH6
GO.0120147	0.678788	go_mf	Formylglycine-generating oxidase activity
GO.0038114	0.678788	go_bp	interleukin-21-mediated signaling pathway
GO.0001532	0.678788	go_mf	interleukin-21 receptor activity
R.HSA.111995	0.678788	reactome	phospho-PLA2 pathway
hsa05131	0.678555	kegg	Shigellosis
R.HSA.2029481	0.678322	reactome	FCGR activation
hsa05162	0.678322	kegg	Measles
hsa05160	0.678089	kegg	Hepatitis C
R.HSA.5083627	0.677622	reactome	Defective LARGE causes MDDGA6 and MDDGB6
hsa04973	0.677389	kegg	Carbohydrate digestion and absorption
GO.0038147	0.677156	go_mf	C-X-C motif chemokine 12 receptor activity
GO.0003147	0.67669	go_bp	neural crest cell migration involved in heart formation
GO.0047860	0.676457	go_mf	diiodophenylpyruvate reductase activity
GO.0010428	0.67634	go_mf	methyl-CpNpG binding
R.HSA.9012546	0.676224	reactome	Interleukin-18 signaling
R.HSA.180689	0.676224	reactome	APOBEC3G mediated resistance to HIV-1 infection
R.HSA.6782861	0.675991	reactome	Synthesis of wybutosine at G37 of tRNA(Phe)
hsa04060	0.675991	kegg	Cytokine-cytokine receptor interaction
R.HSA.9020933	0.675524	reactome	Interleukin-23 signaling
R.HSA.9013425	0.675524	reactome	RHOT1 GTPase cycle
GO.0061339	0.675291	go_bp	establishment or maintenance of monopolar cell polarity
R.HSA.176417	0.675291	reactome	Phosphorylation of Emi1
GO.0008336	0.674825	go_mf	gamma-butyrobetaine dioxygenase activity
R.HSA.5602680	0.674825	reactome	MyD88 deficiency (TLR5)
R.HSA.69002	0.674825	reactome	DNA Replication Pre-Initiation
hsa05143	0.674825	kegg	African trypanosomiasis
hsa04218	0.674126	kegg	Cellular senescence
hsa05417	0.67366	kegg	Lipid and atherosclerosis
GO.0010819	0.673427	go_bp	regulation of T cell chemotaxis
R.HSA.68952	0.673427	reactome	DNA replication initiation
R.HSA.5619109	0.673193	reactome	Defective SLC6A2 causes orthostatic intolerance (OI)
GO.0008478	0.673077	go_mf	pyridoxal kinase activity
R.HSA.2299718	0.67296	reactome	Condensation of Prophase Chromosomes
GO.0021919	0.672727	go_bp	BMP signaling pathway involved in spinal cord dorsal/ventral patterning
R.HSA.1236977	0.672494	reactome	Endosomal/Vacuolar pathway
R.HSA.9700649	0.672145	reactome	Drug resistance of ALK mutants
R.HSA.9717264	0.672145	reactome	ASP-3026- resistant ALK mutants
R.HSA.9717301	0.672145	reactome	NVP-TAE684-resistant ALK mutants
R.HSA.9717316	0.672145	reactome	alectinib resistant ALK mutants
R.HSA.9717319	0.672145	reactome	brigatinib-resistant ALK mutants
R.HSA.9717323	0.672145	reactome	ceritinib-resistant ALK mutants
R.HSA.9717326	0.672145	reactome	crizotinib-resistant ALK mutants
R.HSA.9717329	0.672145	reactome	lorlatinib-resistant ALK mutants
GO.0051041	0.672028	go_bp	positive regulation of calcium-independent cell-cell adhesion
GO.1900450	0.672028	go_bp	negative regulation of glutamate receptor signaling pathway
GO.0045237	0.672028	go_mf	CXCR1 chemokine receptor binding
hsa04620	0.672028	kegg	Toll-like receptor signaling pathway
GO.0016132	0.671795	go_bp	brassinosteroid biosynthetic process
GO.0009918	0.671795	go_mf	sterol delta7 reductase activity
GO.0047598	0.671795	go_mf	7-dehydrocholesterol reductase activity
R.HSA.190371	0.671795	reactome	FGFR3b ligand binding and activation
GO.0098918	0.671678	go_mf	structural constituent of synapse
GO.0003921	0.671562	go_mf	GMP synthase activity
GO.0003922	0.671562	go_mf	GMP synthase (glutamine-hydrolyzing) activity
GO.0043413	0.671445	go_bp	macromolecule glycosylation
GO.0017060	0.671445	go_mf	3-galactosyl-N-acetylglucosaminide 4-alpha-L-fucosyltransferase activity
GO.0001716	0.671329	go_mf	L-amino-acid oxidase activity
GO.0106329	0.671329	go_mf	L-phenylalaine oxidase activity
R.HSA.5358508	0.671329	reactome	Mismatch Repair
R.HSA.5660668	0.671096	reactome	CLEC7A/inflammasome pathway
hsa00470	0.671096	kegg	D-Amino acid metabolism
hsa00563	0.671096	kegg	Glycosylphosphatidylinositol (GPI)-anchor biosynthesis
GO.0004914	0.670862	go_mf	interleukin-5 receptor activity
GO.0019449	0.670629	go_bp	L-cysteine catabolic process to hypotaurine
GO.0019452	0.670629	go_bp	L-cysteine catabolic process to taurine
GO.0004068	0.670629	go_mf	aspartate 1-decarboxylase activity
GO.0004782	0.670629	go_mf	sulfinoalanine decarboxylase activity
R.HSA.5619087	0.670629	reactome	Defective SLC12A3 causes Gitelman syndrome (GS)
R.HSA.156582	0.670629	reactome	Acetylation
GO.2000191	0.670396	go_bp	regulation of fatty acid transport
GO.0097577	0.670396	go_bp	sequestering of iron ion
GO.0019969	0.670396	go_mf	interleukin-10 binding
hsa04658	0.670163	kegg	Th1 and Th2 cell differentiation
hsa05120	0.66993	kegg	Epithelial cell signaling in Helicobacter pylori infection
R.HSA.192814	0.669814	reactome	vRNA Synthesis
R.HSA.69186	0.669697	reactome	Lagging Strand Synthesis
R.HSA.140534	0.669697	reactome	Caspase activation via Death Receptors in the presence of ligand
hsa04664	0.669697	kegg	Fc epsilon RI signaling pathway
GO.0002336	0.669464	go_bp	B-1 B cell lineage commitment
GO.0033860	0.669464	go_bp	regulation of NAD(P)H oxidase activity
GO.1902623	0.669464	go_bp	negative regulation of neutrophil migration
GO.2000509	0.669464	go_bp	negative regulation of dendritic cell chemotaxis
R.HSA.75108	0.669464	reactome	Activation, myristolyation of BID and translocation to mitochondria
GO.0034441	0.669231	go_bp	plasma lipoprotein particle oxidation
GO.0120045	0.669231	go_bp	stereocilium maintenance
GO.1905413	0.669231	go_bp	regulation of dense core granule exocytosis
R.HSA.5676594	0.668998	reactome	TNF receptor superfamily (TNFSF) members mediating non-canonical NF-kB pathway
GO.0033783	0.668531	go_mf	25-hydroxycholesterol 7alpha-hydroxylase activity
GO.0047092	0.668531	go_mf	27-hydroxycholesterol 7-alpha-monooxygenase activity
R.HSA.5579013	0.668531	reactome	Defective CYP7B1 causes SPG5A and CBAS3
R.HSA.9694614	0.668531	reactome	Attachment and Entry
R.HSA.3371378	0.668531	reactome	Regulation by c-FLIP
R.HSA.5218900	0.668531	reactome	CASP8 activity is inhibited
R.HSA.69416	0.668531	reactome	Dimerization of procaspase-8
R.HSA.1362277	0.668298	reactome	Transcription of E2F targets under negative control by DREAM complex
GO.0032791	0.668065	go_mf	lead ion binding
GO.1901739	0.667832	go_bp	regulation of myoblast fusion
GO.0035730	0.667832	go_mf	S-nitrosoglutathione binding
GO.0035731	0.667832	go_mf	dinitrosyl-iron complex binding
hsa04622	0.667832	kegg	RIG-I-like receptor signaling pathway
GO.0002420	0.667599	go_bp	natural killer cell mediated cytotoxicity directed against tumor cell target
GO.0006557	0.667599	go_bp	S-adenosylmethioninamine biosynthetic process
GO.0004014	0.667599	go_mf	adenosylmethionine decarboxylase activity
GO.0019810	0.667599	go_mf	putrescine binding
R.HSA.111448	0.667599	reactome	Activation of NOXA and translocation to mitochondria
GO.0003182	0.667366	go_bp	coronary sinus valve morphogenesis
GO.0003264	0.667366	go_bp	regulation of cardioblast proliferation
GO.0003270	0.667366	go_bp	Notch signaling pathway involved in regulation of secondary heart field cardioblast proliferation
GO.0007440	0.667366	go_bp	foregut morphogenesis
GO.0021515	0.667366	go_bp	cell differentiation in spinal cord
GO.0060768	0.667366	go_bp	regulation of epithelial cell proliferation involved in prostate gland development
GO.0060843	0.667366	go_bp	venous endothelial cell differentiation
hsa00562	0.667366	kegg	Inositol phosphate metabolism
GO.0010522	0.666667	go_bp	regulation of calcium ion transport into cytosol
GO.0032938	0.666667	go_bp	negative regulation of translation in response to oxidative stress
GO.0035787	0.666667	go_bp	cell migration involved in kidney development
GO.1904492	0.666667	go_mf	Ac-Asp-Glu binding
GO.1904493	0.666667	go_mf	tetrahydrofolyl-poly(glutamate) polymer binding
R.HSA.8877330	0.6662	reactome	RUNX1 and FOXP3 control the development of regulatory T lymphocytes (Tregs)
hsa05133	0.6662	kegg	Pertussis
GO.0016881	0.665734	go_mf	acid-amino acid ligase activity
R.HSA.5683177	0.665268	reactome	Defective ABCC8 can cause hypo- and hyper-glycemias
hsa05152	0.665268	kegg	Tuberculosis
GO.0050254	0.665035	go_mf	rhodopsin kinase activity
R.HSA.173107	0.665035	reactome	Binding and entry of HIV virion
R.HSA.164843	0.664802	reactome	2-LTR circle formation
hsa05416	0.664802	kegg	Viral myocarditis
GO.0001821	0.664685	go_bp	histamine secretion
GO.0031583	0.664685	go_bp	phospholipase D-activating G protein-coupled receptor signaling pathway
GO.0042313	0.664685	go_bp	protein kinase C deactivation
GO.0043179	0.664685	go_bp	rhythmic excitation
GO.0031707	0.664685	go_mf	endothelin A receptor binding
GO.0001604	0.664569	go_mf	urotensin II receptor activity
R.HSA.3359462	0.664569	reactome	Defective AMN causes MGA1
R.HSA.3359463	0.664569	reactome	Defective CUBN causes MGA1
R.HSA.1296067	0.664569	reactome	Potassium transport channels
GO.0070473	0.664452	go_bp	negative regulation of uterine smooth muscle contraction
GO.0071881	0.664452	go_bp	adenylate cyclase-inhibiting adrenergic receptor signaling pathway
GO.0071882	0.664452	go_bp	phospholipase C-activating adrenergic receptor signaling pathway
GO.2000408	0.664103	go_bp	negative regulation of T cell extravasation
GO.0090486	0.664103	go_mf	small RNA 2'-O-methyltransferase
hsa05134	0.664103	kegg	Legionellosis
R.HSA.389599	0.663403	reactome	Alpha-oxidation of phytanate
R.HSA.209822	0.663403	reactome	Glycoprotein hormones
GO.1900159	0.66317	go_bp	positive regulation of bone mineralization involved in bone maturation
GO.1900229	0.66317	go_bp	negative regulation of single-species biofilm formation in or on host organism
GO.2000308	0.66317	go_bp	negative regulation of tumor necrosis factor (ligand) superfamily member 11 production
R.HSA.1222449	0.66317	reactome	Mtb iron assimilation by chelation
R.HSA.1222499	0.66317	reactome	Latent infection - Other responses of Mtb to phagocytosis
GO.0005275	0.662937	go_mf	amine transmembrane transporter activity
GO.0005350	0.662937	go_mf	pyrimidine nucleobase transmembrane transporter activity
GO.0045829	0.662704	go_bp	negative regulation of isotype switching
GO.1905662	0.662704	go_bp	negative regulation of telomerase RNA reverse transcriptase activity
GO.0051032	0.662704	go_mf	nucleic acid transmembrane transporter activity
hsa04110	0.662704	kegg	Cell cycle
GO.0071976	0.662471	go_bp	cell gliding
GO.0120117	0.662471	go_bp	T cell meandering migration
GO.0022894	0.662471	go_mf	Intermediate conductance calcium-activated potassium channel activity
R.HSA.114294	0.662471	reactome	Activation, translocation and oligomerization of BAX
R.HSA.68867	0.662471	reactome	Assembly of the pre-replicative complex
R.HSA.5358606	0.662238	reactome	Mismatch repair (MMR) directed by MSH2:MSH3 (MutSbeta)
R.HSA.9678110	0.662005	reactome	Attachment and Entry
hsa04710	0.661772	kegg	Circadian rhythm
GO.0005984	0.661305	go_bp	disaccharide metabolic process
GO.0030209	0.661305	go_bp	dermatan sulfate catabolic process
GO.0030211	0.661305	go_bp	heparin catabolic process
GO.0038111	0.661305	go_bp	interleukin-7-mediated signaling pathway
GO.0003940	0.661305	go_mf	L-iduronidase activity
GO.0004917	0.661305	go_mf	interleukin-7 receptor activity
R.HSA.2206302	0.661305	reactome	MPS I - Hurler syndrome
GO.0030107	0.660839	go_mf	HLA-A specific inhibitory MHC class I receptor activity
GO.0030109	0.660839	go_mf	HLA-B specific inhibitory MHC class I receptor activity
GO.0004484	0.66014	go_mf	mRNA guanylyltransferase activity
GO.0008192	0.66014	go_mf	RNA guanylyltransferase activity
GO.0050355	0.66014	go_mf	triphosphatase activity
R.HSA.9706374	0.66014	reactome	FLT3 signaling through SRC family kinases
hsa04659	0.66014	kegg	Th17 cell differentiation
GO.0004900	0.660023	go_mf	erythropoietin receptor activity
R.HSA.69306	0.659907	reactome	DNA Replication
GO.0016517	0.659674	go_mf	interleukin-12 receptor activity
GO.0042020	0.659674	go_mf	interleukin-23 receptor activity
GO.0070551	0.659674	go_mf	endoribonuclease activity, cleaving siRNA-paired mRNA
R.HSA.110320	0.659674	reactome	Translesion Synthesis by POLH
GO.0047325	0.659441	go_mf	inositol tetrakisphosphate 1-kinase activity
GO.0052725	0.659441	go_mf	inositol-1,3,4-trisphosphate 6-kinase activity
GO.0052726	0.659441	go_mf	inositol-1,3,4-trisphosphate 5-kinase activity
GO.0042008	0.659441	go_mf	interleukin-18 receptor activity
R.HSA.175567	0.659207	reactome	Integration of viral DNA into host genomic DNA
R.HSA.177539	0.659207	reactome	Autointegration results in viral DNA circles
R.HSA.75035	0.659207	reactome	Chk1/Chk2(Cds1) mediated inactivation of Cyclin B:Cdk1 complex
R.HSA.8951671	0.659207	reactome	RUNX3 regulates YAP1-mediated transcription
hsa05223	0.659207	kegg	Non-small cell lung cancer
GO.0051718	0.658858	go_mf	DNA (cytosine-5-)-methyltransferase activity, acting on CpG substrates
R.HSA.5619083	0.658741	reactome	Defective SLC35A3 causes arthrogryposis, mental retardation, and seizures (AMRS)
R.HSA.389397	0.658741	reactome	Orexin and neuropeptides FF and QRFP bind to their respective receptors
GO.0035863	0.658508	go_bp	dITP catabolic process
GO.1990890	0.658508	go_mf	netrin receptor binding
GO.0097383	0.658508	go_mf	dIDP diphosphatase activity
GO.1901640	0.658508	go_mf	XTP binding
GO.1901641	0.658508	go_mf	ITP binding
GO.1901207	0.658392	go_bp	regulation of heart looping
GO.1903954	0.658392	go_bp	positive regulation of voltage-gated potassium channel activity involved in atrial cardiac muscle cell action potential repolarization
GO.0004772	0.657809	go_mf	sterol O-acyltransferase activity
GO.0034736	0.657809	go_mf	cholesterol O-acyltransferase activity
GO.0032095	0.657692	go_bp	regulation of response to food
GO.0032097	0.657692	go_bp	positive regulation of response to food
GO.0042322	0.657692	go_bp	negative regulation of circadian sleep/wake cycle, REM sleep
GO.0043400	0.657692	go_bp	cortisol secretion
GO.0046010	0.657692	go_bp	positive regulation of circadian sleep/wake cycle, non-REM sleep
GO.0120058	0.657692	go_bp	positive regulation of small intestinal transit
GO.1904346	0.657692	go_bp	positive regulation of gastric mucosal blood circulation
GO.0016608	0.657692	go_mf	growth hormone-releasing hormone activity
GO.0031768	0.657692	go_mf	ghrelin receptor binding
hsa05017	0.657576	kegg	Spinocerebellar ataxia
R.HSA.74713	0.657343	reactome	IRS activation
R.HSA.69091	0.657343	reactome	Polymerase switching
R.HSA.69109	0.657343	reactome	Leading Strand Synthesis
hsa04514	0.657343	kegg	Cell adhesion molecules
R.HSA.72200	0.65711	reactome	mRNA Editing: C to U Conversion
R.HSA.75094	0.65711	reactome	Formation of the Editosome
R.HSA.75158	0.65711	reactome	TRAIL signaling
GO.0031544	0.656643	go_mf	peptidyl-proline 3-dioxygenase activity
GO.0045911	0.65641	go_bp	positive regulation of DNA recombination
hsa05132	0.65641	kegg	Salmonella infection
R.HSA.5624138	0.656177	reactome	Trafficking of myristoylated proteins to the cilium
GO.0033030	0.655944	go_bp	negative regulation of neutrophil apoptotic process
GO.0002273	0.655711	go_bp	plasmacytoid dendritic cell differentiation
GO.0016104	0.655711	go_bp	triterpenoid biosynthetic process
GO.0000250	0.655711	go_mf	lanosterol synthase activity
GO.0016866	0.655711	go_mf	intramolecular transferase activity
GO.0042300	0.655711	go_mf	beta-amyrin synthase activity
GO.0070463	0.655711	go_mf	tubulin-dependent ATPase activity
R.HSA.5619077	0.655711	reactome	Defective SLC24A1 causes congenital stationary night blindness 1D (CSNB1D)
R.HSA.5619035	0.655711	reactome	Defective SLC17A5 causes Salla disease (SD) and ISSD
hsa05221	0.655711	kegg	Acute myeloid leukemia
GO.0032261	0.655478	go_bp	purine nucleotide salvage
GO.0046111	0.655478	go_bp	xanthine biosynthetic process
GO.0060169	0.655478	go_bp	negative regulation of adenosine receptor signaling pathway
GO.0060407	0.655478	go_bp	negative regulation of penile erection
GO.0016814	0.655478	go_mf	hydrolase activity, acting on carbon-nitrogen (but not peptide) bonds, in cyclic amidines
GO.0046936	0.655478	go_mf	2'-deoxyadenosine deaminase activity
GO.0045519	0.655478	go_mf	interleukin-23 receptor binding
GO.0062037	0.655012	go_mf	D-loop DNA binding
GO.0070539	0.654779	go_mf	linoleic acid binding
R.HSA.1679131	0.654779	reactome	Trafficking and processing of endosomal TLR
hsa00533	0.654779	kegg	Glycosaminoglycan biosynthesis - keratan sulfate
GO.0002885	0.654662	go_bp	positive regulation of hypersensitivity
GO.0038115	0.654662	go_bp	chemokine (C-C motif) ligand 19 signaling pathway
GO.2000522	0.654662	go_bp	positive regulation of immunological synapse formation
GO.2000526	0.654662	go_bp	positive regulation of glycoprotein biosynthetic process involved in immunological synapse formation
GO.2000547	0.654662	go_bp	regulation of dendritic cell dendrite assembly
GO.0035757	0.654662	go_mf	chemokine (C-C motif) ligand 19 binding
GO.0035758	0.654662	go_mf	chemokine (C-C motif) ligand 21 binding
GO.0038117	0.654662	go_mf	C-C motif chemokine 19 receptor activity
GO.0038121	0.654662	go_mf	C-C motif chemokine 21 receptor activity
GO.1904478	0.654429	go_bp	regulation of intestinal absorption
GO.0036364	0.654079	go_bp	transforming growth factor beta1 activation
GO.0150019	0.653846	go_bp	basal dendrite morphogenesis
R.HSA.8963684	0.653613	reactome	Tyrosine catabolism
R.HSA.5682910	0.653613	reactome	LGI-ADAM interactions
GO.2000552	0.653613	go_bp	negative regulation of T-helper 2 cell cytokine production
R.HSA.68949	0.653613	reactome	Orc1 removal from chromatin
hsa05140	0.65338	kegg	Leishmaniasis
hsa04217	0.653147	kegg	Necroptosis
GO.0001855	0.652914	go_mf	complement component C4b binding
GO.0001861	0.652914	go_mf	complement component C4b receptor activity
GO.0004877	0.652914	go_mf	complement component C3b receptor activity
R.HSA.380615	0.652914	reactome	Serotonin clearance from the synaptic cleft
R.HSA.8983432	0.652681	reactome	Interleukin-15 signaling
GO.0004346	0.652448	go_mf	glucose-6-phosphatase activity
R.HSA.3282872	0.652448	reactome	Severe congenital neutropenia type 4 (G6PC3)
R.HSA.389887	0.652448	reactome	Beta-oxidation of pristanoyl-CoA
GO.0090216	0.652448	go_bp	positive regulation of 1-phosphatidylinositol-4-phosphate 5-kinase activity
R.HSA.8964540	0.652448	reactome	Alanine metabolism
R.HSA.8963676	0.652214	reactome	Intestinal absorption
R.HSA.202433	0.652214	reactome	Generation of second messenger molecules
GO.1902682	0.652098	go_bp	protein localization to pericentric heterochromatin
GO.1901184	0.651981	go_bp	regulation of ERBB signaling pathway
GO.0004751	0.651748	go_mf	ribose-5-phosphate isomerase activity
R.HSA.5659996	0.651748	reactome	RPIA deficiency: failed conversion of R5P to RU5P
R.HSA.6791461	0.651748	reactome	RPIA deficiency: failed conversion of RU5P to R5P
GO.0006424	0.651515	go_bp	glutamyl-tRNA aminoacylation
GO.0070127	0.651515	go_bp	tRNA aminoacylation for mitochondrial protein translation
GO.0004818	0.651515	go_mf	glutamate-tRNA ligase activity
GO.0050561	0.651515	go_mf	glutamate-tRNA(Gln) ligase activity
GO.0071713	0.651166	go_mf	para-aminobenzoyl-glutamate hydrolase activity
R.HSA.6791465	0.651049	reactome	Pentose phosphate pathway disease
hsa04012	0.651049	kegg	ErbB signaling pathway
R.HSA.113510	0.650816	reactome	E2F mediated regulation of DNA replication
GO.1990731	0.650466	go_bp	UV-damage excision repair, DNA incision
GO.0000404	0.650466	go_mf	heteroduplex DNA loop binding
GO.0008832	0.65035	go_mf	dGTPase activity
GO.0016793	0.65035	go_mf	triphosphoric monoester hydrolase activity
GO.0032567	0.65035	go_mf	dGTP binding
GO.0106375	0.65035	go_mf	deoxynucleoside triphosphate hydrolase activity
R.HSA.165054	0.65035	reactome	Rev-mediated nuclear export of HIV RNA
GO.1901317	0.65035	go_bp	regulation of flagellated sperm motility
GO.0051796	0.649883	go_bp	negative regulation of timing of catagen
GO.0060901	0.649883	go_bp	regulation of hair cycle by canonical Wnt signaling pathway
GO.1902910	0.649883	go_bp	positive regulation of melanosome transport
R.HSA.352238	0.649883	reactome	Breakdown of the nuclear lamina
GO.0015019	0.648951	go_mf	heparan-alpha-glucosaminide N-acetyltransferase activity
R.HSA.2206291	0.648951	reactome	MPS IIIC - Sanfilippo syndrome C
R.HSA.5603037	0.648951	reactome	IRAK4 deficiency (TLR5)
R.HSA.606279	0.648951	reactome	Deposition of new CENPA-containing nucleosomes at the centromere
R.HSA.774815	0.648951	reactome	Nucleosome assembly
GO.0002864	0.648834	go_bp	regulation of acute inflammatory response to antigenic stimulus
GO.0051990	0.648718	go_mf	(R)-2-hydroxyglutarate dehydrogenase activity
R.HSA.1169092	0.648718	reactome	Activation of RAS in B cells
R.HSA.2980767	0.648485	reactome	Activation of NIMA Kinases NEK9, NEK6, NEK7
GO.0046092	0.648368	go_bp	deoxycytidine metabolic process
GO.0061185	0.648252	go_bp	negative regulation of dermatome development
GO.0008653	0.648252	go_bp	lipopolysaccharide metabolic process
GO.0009104	0.648252	go_bp	lipopolysaccharide catabolic process
GO.0008387	0.648252	go_mf	steroid 7-alpha-hydroxylase activity
GO.0050528	0.648252	go_mf	acyloxyacyl hydrolase activity
R.HSA.5250958	0.648019	reactome	Toxicity of botulinum toxin type B (botB)
GO.0002334	0.647786	go_bp	transitional two stage B cell differentiation
GO.0002447	0.647786	go_bp	eosinophil mediated immunity
GO.0038173	0.647786	go_bp	interleukin-17A-mediated signaling pathway
GO.0097398	0.647786	go_bp	cellular response to interleukin-17
GO.0110012	0.647786	go_bp	protein localization to P-body
GO.1990959	0.647786	go_bp	eosinophil homeostasis
GO.0004850	0.647786	go_mf	uridine phosphorylase activity
GO.0047847	0.647786	go_mf	deoxyuridine phosphorylase activity
R.HSA.2160456	0.647436	reactome	Phenylketonuria
R.HSA.9648895	0.647086	reactome	Response of EIF2AK1 (HRI) to heme deficiency
GO.0070265	0.64662	go_bp	necrotic cell death
GO.0098631	0.64662	go_mf	cell adhesion mediator activity
GO.0035642	0.646503	go_mf	histone methyltransferase activity (H3-R17 specific)
R.HSA.417973	0.646154	reactome	Adenosine P1 receptors
hsa05332	0.646154	kegg	Graft-versus-host disease
hsa04670	0.646154	kegg	Leukocyte transendothelial migration
GO.0034163	0.646037	go_bp	regulation of toll-like receptor 9 signaling pathway
R.HSA.5579005	0.645921	reactome	Defective CYP4F22 causes ARCI5
hsa04612	0.645688	kegg	Antigen processing and presentation
hsa04380	0.645688	kegg	Osteoclast differentiation
GO.0019547	0.645455	go_bp	arginine catabolic process to ornithine
GO.0071644	0.645455	go_bp	negative regulation of chemokine (C-C motif) ligand 4 production
GO.0004053	0.645455	go_mf	arginase activity
R.HSA.8849472	0.645455	reactome	PTK6 Down-Regulation
R.HSA.480985	0.645455	reactome	Synthesis of dolichyl-phosphate-glucose
GO.0044341	0.645221	go_bp	sodium-dependent phosphate transport
R.HSA.427589	0.645221	reactome	Type II Na+/Pi cotransporters
R.HSA.5619045	0.645221	reactome	Defective SLC34A2 causes pulmonary alveolar microlithiasis (PALM)
R.HSA.5687583	0.645221	reactome	Defective SLC34A2 causes PALM
GO.0018773	0.644988	go_mf	acetylpyruvate hydrolase activity
GO.0034545	0.644988	go_mf	fumarylpyruvate hydrolase activity
GO.0047621	0.644988	go_mf	acylpyruvate hydrolase activity
R.HSA.170145	0.644988	reactome	Phosphorylation of proteins involved in the G2/M transition by Cyclin A:Cdc2 complexes
R.HSA.69200	0.644755	reactome	Phosphorylation of proteins involved in G1/S transition by active Cyclin E:Cdk2 complexes
R.HSA.112126	0.644755	reactome	ALKBH3 mediated reversal of alkylation damage
R.HSA.2473224	0.644522	reactome	Antagonism of Activin by Follistatin
hsa03430	0.644522	kegg	Mismatch repair
GO.0098737	0.644056	go_bp	protein insertion into plasma membrane
GO.0061768	0.644056	go_mf	magnesium:sodium antiporter activity
GO.0005169	0.644056	go_mf	neurotrophin TRKB receptor binding
GO.0005170	0.644056	go_mf	neurotrophin TRKC receptor binding
R.HSA.5690714	0.644056	reactome	CD22 mediated BCR regulation
R.HSA.6787639	0.644056	reactome	GDP-fucose biosynthesis
GO.0005457	0.643823	go_mf	GDP-fucose transmembrane transporter activity
R.HSA.5619078	0.643823	reactome	Defective SLC35C1 causes congenital disorder of glycosylation 2C (CDG2C)
hsa04672	0.643823	kegg	Intestinal immune network for IgA production
GO.0005354	0.64359	go_mf	galactose transmembrane transporter activity
GO.0005367	0.64359	go_mf	myo-inositol:sodium symporter activity
GO.0015146	0.64359	go_mf	pentose transmembrane transporter activity
GO.0015150	0.64359	go_mf	fucose transmembrane transporter activity
GO.0015151	0.64359	go_mf	alpha-glucoside transmembrane transporter activity
R.HSA.5656364	0.64359	reactome	Defective SLC5A1 causes congenital glucose/galactose malabsorption (GGM)
R.HSA.75072	0.64359	reactome	mRNA Editing
GO.0045065	0.643357	go_bp	cytotoxic T cell differentiation
R.HSA.198933	0.643357	reactome	Immunoregulatory interactions between a Lymphoid and a non-Lymphoid cell
GO.0003881	0.643124	go_mf	CDP-diacylglycerol-inositol 3-phosphatidyltransferase activity
hsa05034	0.643124	kegg	Alcoholism
GO.0033345	0.642657	go_bp	asparagine catabolic process via L-aspartate
R.HSA.170822	0.642657	reactome	Regulation of Glucokinase by Glucokinase Regulatory Protein
R.HSA.5619107	0.642657	reactome	Defective TPR may confer susceptibility towards thyroid papillary carcinoma (TPC)
R.HSA.916853	0.642424	reactome	Degradation of GABA
R.HSA.3359454	0.642424	reactome	Defective TCN2 causes TCN2 deficiency
GO.0008424	0.642308	go_mf	glycoprotein 6-alpha-L-fucosyltransferase activity
GO.0046921	0.642308	go_mf	alpha-(1->6)-fucosyltransferase activity
R.HSA.2395516	0.642191	reactome	Electron transport from NADPH to Ferredoxin
R.HSA.190242	0.642191	reactome	FGFR1 ligand binding and activation
GO.0052894	0.642075	go_mf	norspermine:oxygen oxidoreductase activity
GO.0052895	0.642075	go_mf	N1-acetylspermine:oxygen oxidoreductase (N1-acetylspermidine-forming) activity
GO.0031812	0.641958	go_mf	P2Y1 nucleotide receptor binding
GO.0050104	0.641841	go_mf	L-gulonate 3-dehydrogenase activity
GO.0036470	0.641259	go_mf	tyrosine 3-monooxygenase activator activity
GO.0036478	0.641259	go_mf	L-dopa decarboxylase activator activity
GO.0036524	0.641259	go_mf	protein deglycase activity
GO.1990422	0.641259	go_mf	glyoxalase (glycolic acid-forming) activity
GO.0035715	0.641259	go_mf	chemokine (C-C motif) ligand 2 binding
GO.0035716	0.641259	go_mf	chemokine (C-C motif) ligand 12 binding
R.HSA.1839130	0.641259	reactome	Signaling by activated point mutants of FGFR3
R.HSA.2033514	0.641259	reactome	FGFR3 mutant receptor activation
GO.0061708	0.641142	go_mf	tRNA-5-taurinomethyluridine 2-sulfurtransferase
GO.0003830	0.641026	go_mf	beta-1,4-mannosylglycoprotein 4-beta-N-acetylglucosaminyltransferase activity
R.HSA.975574	0.641026	reactome	Reactions specific to the hybrid N-glycan synthesis pathway
GO.0045515	0.640793	go_mf	interleukin-18 receptor binding
GO.0002625	0.640559	go_bp	regulation of T cell antigen processing and presentation
GO.0030887	0.640559	go_bp	positive regulation of myeloid dendritic cell activation
R.HSA.5678420	0.640559	reactome	Defective ABCC9 causes CMD10, ATFB12 and Cantu syndrome
GO.1904744	0.640443	go_bp	positive regulation of telomeric DNA binding
R.HSA.113507	0.640326	reactome	E2F-enabled inhibition of pre-replication complex formation
hsa05321	0.640326	kegg	Inflammatory bowel disease
hsa04630	0.640326	kegg	JAK-STAT signaling pathway
R.HSA.5579031	0.640093	reactome	Defective ACTH causes obesity and POMCD
R.HSA.205025	0.63986	reactome	NADE modulates death signalling
hsa05330	0.63986	kegg	Allograft rejection
hsa04640	0.63986	kegg	Hematopoietic cell lineage
R.HSA.9027604	0.639627	reactome	Biosynthesis of electrophilic Ï‰-3 PUFA oxo-derivatives
R.HSA.9683686	0.639394	reactome	Maturation of spike protein
hsa05142	0.639394	kegg	Chagas disease
hsa04340	0.639394	kegg	Hedgehog signaling pathway
R.HSA.5579012	0.639161	reactome	Defective MAOA causes BRUNS
R.HSA.8853336	0.639161	reactome	Signaling by plasma membrane FGFR1 fusions
R.HSA.68827	0.639161	reactome	CDT1 association with the CDC6:ORC:origin complex
R.HSA.1483248	0.639161	reactome	Synthesis of PIPs at the ER membrane
R.HSA.168333	0.639161	reactome	NEP/NS2 Interacts with the Cellular Export Machinery
GO.0034739	0.639044	go_mf	histone deacetylase activity (H4-K16 specific)
GO.0000053	0.638928	go_bp	argininosuccinate metabolic process
GO.0002857	0.638928	go_bp	positive regulation of natural killer cell mediated immune response to tumor cell
GO.1900280	0.638928	go_bp	negative regulation of CD4-positive, alpha-beta T cell costimulation
GO.0004055	0.638928	go_mf	argininosuccinate synthase activity
GO.0043995	0.638928	go_mf	histone acetyltransferase activity (H4-K5 specific)
GO.0043996	0.638928	go_mf	histone acetyltransferase activity (H4-K8 specific)
GO.0032397	0.638928	go_mf	activating MHC class I receptor activity
R.HSA.1483196	0.638928	reactome	PI and PC transport between ER and Golgi membranes
GO.1900163	0.638695	go_bp	positive regulation of phospholipid scramblase activity
GO.2000753	0.638695	go_bp	positive regulation of glucosylceramide catabolic process
GO.2000755	0.638695	go_bp	positive regulation of sphingomyelin catabolic process
GO.0002851	0.638578	go_bp	positive regulation of peripheral T cell tolerance induction
GO.0042357	0.638462	go_bp	thiamine diphosphate metabolic process
GO.0050333	0.638462	go_mf	thiamin-triphosphatase activity
R.HSA.5651801	0.638462	reactome	PCNA-Dependent Long Patch Base Excision Repair
GO.1903412	0.638228	go_bp	response to bile acid
R.HSA.1839128	0.638228	reactome	FGFR4 mutant receptor activation
GO.0005342	0.637995	go_mf	organic acid transmembrane transporter activity
R.HSA.9636667	0.637995	reactome	Manipulation of host energy metabolism
R.HSA.202427	0.637762	reactome	Phosphorylation of CD3 and TCR zeta chains
GO.0048677	0.637762	go_bp	axon extension involved in regeneration
GO.0072249	0.637762	go_bp	metanephric glomerular visceral epithelial cell development
GO.0072274	0.637762	go_bp	metanephric glomerular basement membrane development
GO.0047341	0.637529	go_mf	fucose-1-phosphate guanylyltransferase activity
R.HSA.392023	0.637296	reactome	Adrenaline signalling through Alpha-2 adrenergic receptor
GO.0097026	0.637063	go_bp	dendritic cell dendrite assembly
GO.2000548	0.637063	go_bp	negative regulation of dendritic cell dendrite assembly
GO.0062050	0.637063	go_mf	GPI-mannose ethanolamine phosphate phosphodiesterase activity
R.HSA.69478	0.637063	reactome	G2/M DNA replication checkpoint
R.HSA.3656244	0.637063	reactome	Defective B4GALT1 causes B4GALT1-CDG (CDG-2d)
R.HSA.9020958	0.636597	reactome	Interleukin-21 signaling
GO.0030237	0.636597	go_bp	female sex determination
GO.0033080	0.636597	go_bp	immature T cell proliferation in thymus
GO.0038030	0.636597	go_bp	non-canonical Wnt signaling pathway via MAPK cascade
GO.0061184	0.636597	go_bp	positive regulation of dermatome development
GO.0061369	0.636597	go_bp	negative regulation of testicular blood vessel morphogenesis
GO.0072174	0.636597	go_bp	metanephric tubule formation
GO.0072273	0.636597	go_bp	metanephric nephron morphogenesis
GO.2000019	0.636597	go_bp	negative regulation of male gonad development
GO.2000066	0.636597	go_bp	positive regulation of cortisol biosynthetic process
GO.2000180	0.636597	go_bp	negative regulation of androgen biosynthetic process
R.HSA.3359475	0.636597	reactome	Defective MMAA causes MMA, cblA type
R.HSA.3359478	0.636597	reactome	Defective MUT causes MMAM
R.HSA.1296025	0.636597	reactome	ATP sensitive Potassium channels
R.HSA.389948	0.636364	reactome	PD-1 signaling
R.HSA.141333	0.635664	reactome	Biogenic amines are oxidatively deaminated to aldehydes by MAOA and MAOB
GO.0061855	0.635431	go_bp	negative regulation of neuroblast migration
GO.1900721	0.635431	go_bp	positive regulation of uterine smooth muscle relaxation
GO.0004395	0.635198	go_mf	hexaprenyldihydroxybenzoate methyltransferase activity
GO.0008425	0.635198	go_mf	2-polyprenyl-6-methoxy-1,4-benzoquinone methyltransferase activity
GO.0008689	0.635198	go_mf	3-demethylubiquinone-9 3-O-methyltransferase activity
GO.0010420	0.635198	go_mf	3,4-dihydroxy-5-polyprenylbenzoic acid O-methyltransferase activity
GO.0044595	0.635198	go_mf	decaprenyldihydroxybenzoate methyltransferase activity
GO.0044596	0.635198	go_mf	3-demethylubiquinol-10 3-O-methyltransferase activity
GO.0055113	0.634965	go_bp	epiboly involved in gastrulation with mouth forming second
R.HSA.110312	0.634965	reactome	Translesion synthesis by REV1
hsa04977	0.634965	kegg	Vitamin digestion and absorption
GO.0042699	0.634732	go_bp	follicle-stimulating hormone signaling pathway
GO.0031691	0.634732	go_mf	alpha-1A adrenergic receptor binding
GO.0031762	0.634732	go_mf	follicle-stimulating hormone receptor binding
GO.0031826	0.634732	go_mf	type 2A serotonin receptor binding
GO.0031859	0.634732	go_mf	platelet activating factor receptor binding
GO.0061141	0.634266	go_bp	lung ciliated cell differentiation
GO.2000791	0.634266	go_bp	negative regulation of mesenchymal cell proliferation involved in lung development
GO.2000795	0.634266	go_bp	negative regulation of epithelial cell proliferation involved in lung morphogenesis
GO.0003106	0.634033	go_bp	negative regulation of glomerular filtration by angiotensin
GO.0014895	0.634033	go_bp	smooth muscle hypertrophy
GO.0036373	0.634033	go_mf	L-fucose mutarotase activity
R.HSA.1300645	0.634033	reactome	Acrosome Reaction and Sperm:Oocyte Membrane Binding
R.HSA.9615933	0.6338	reactome	Postmitotic nuclear pore complex (NPC) reformation
R.HSA.164939	0.633566	reactome	Nef mediated downregulation of CD28 cell surface expression
GO.0051431	0.633333	go_mf	corticotropin-releasing hormone receptor 2 binding
hsa03440	0.633333	kegg	Homologous recombination
hsa05230	0.6331	kegg	Central carbon metabolism in cancer
GO.0086082	0.632751	go_mf	cell adhesive protein binding involved in AV node cell-bundle of His cell communication
hsa04940	0.632634	kegg	Type I diabetes mellitus
GO.0003692	0.632517	go_mf	left-handed Z-DNA binding
R.HSA.110373	0.632401	reactome	Resolution of AP sites via the multiple-nucleotide patch replacement pathway
GO.1902000	0.631935	go_bp	homogentisate catabolic process
GO.0010965	0.631935	go_bp	regulation of mitotic sister chromatid separation
GO.0043578	0.631935	go_bp	nuclear matrix organization
GO.0004334	0.631935	go_mf	fumarylacetoacetase activity
R.HSA.390450	0.631935	reactome	Folding of actin by CCT/TriC
R.HSA.69601	0.631935	reactome	Ubiquitin Mediated Degradation of Phosphorylated Cdc25A
R.HSA.69610	0.631935	reactome	p53-Independent DNA Damage Response
R.HSA.69613	0.631935	reactome	p53-Independent G1/S DNA damage checkpoint
hsa00770	0.631935	kegg	Pantothenate and CoA biosynthesis
GO.0035695	0.631469	go_bp	mitophagy by induced vacuole formation
R.HSA.5221030	0.631235	reactome	TET1,2,3 and TDG demethylate DNA
R.HSA.909733	0.631235	reactome	Interferon alpha/beta signaling
hsa05323	0.631235	kegg	Rheumatoid arthritis
GO.0050251	0.630769	go_mf	retinol isomerase activity
R.HSA.9027307	0.630769	reactome	Biosynthesis of maresin-like SPMs
GO.0070731	0.630536	go_bp	cGMP transport
GO.1990407	0.630536	go_mf	calcitonin gene-related peptide binding
R.HSA.8985801	0.630536	reactome	Regulation of cortical dendrite branching
R.HSA.629587	0.630536	reactome	Highly sodium permeable postsynaptic acetylcholine nicotinic receptors
GO.0002302	0.63042	go_bp	CD8-positive, alpha-beta T cell differentiation involved in immune response
GO.0008829	0.63042	go_mf	dCTP deaminase activity
GO.0035397	0.630303	go_bp	helper T cell enhancement of adaptive immune response
GO.0047690	0.630303	go_mf	aspartyltransferase activity
GO.0042011	0.630303	go_mf	interleukin-16 binding
GO.0042012	0.630303	go_mf	interleukin-16 receptor activity
R.HSA.8964011	0.630303	reactome	HDL clearance
hsa04810	0.630303	kegg	Regulation of actin cytoskeleton
GO.0086057	0.63007	go_mf	voltage-gated calcium channel activity involved in bundle of His cell action potential
R.HSA.880009	0.63007	reactome	Interconversion of 2-oxoglutarate and 2-hydroxyglutarate
GO.0061842	0.629604	go_bp	microtubule organizing center localization
GO.1903302	0.629604	go_bp	regulation of pyruvate kinase activity
GO.0033781	0.629604	go_mf	cholesterol 24-hydroxylase activity
GO.0062184	0.629604	go_mf	testosterone 16-beta-hydroxylase activity
R.HSA.877312	0.629604	reactome	Regulation of IFNG signaling
hsa04962	0.629604	kegg	Vasopressin-regulated water reabsorption
R.HSA.68616	0.629138	reactome	Assembly of the ORC complex at the origin of replication
hsa05206	0.629138	kegg	MicroRNAs in cancer
GO.0008111	0.629021	go_mf	alpha-methylacyl-CoA racemase activity
GO.0060386	0.628904	go_bp	synapse assembly involved in innervation
GO.1902553	0.628671	go_bp	positive regulation of catalase activity
GO.0060035	0.628671	go_bp	notochord cell development
R.HSA.5683678	0.628205	reactome	Defective ABCA3 causes SMDP3
R.HSA.5688399	0.628205	reactome	Defective ABCA3 causes SMDP3
R.HSA.4411364	0.628205	reactome	Binding of TCF/LEF:CTNNB1 to target gene promoters
GO.0004618	0.627972	go_mf	phosphoglycerate kinase activity
R.HSA.380612	0.627739	reactome	Metabolism of serotonin
hsa05320	0.627506	kegg	Autoimmune thyroid disease
R.HSA.5669034	0.627273	reactome	TNFs bind their physiological receptors
GO.0045125	0.62704	go_mf	bioactive lipid receptor activity
R.HSA.3656243	0.62704	reactome	Defective ST3GAL3 causes MCT12 and EIEE15
hsa05200	0.62704	kegg	Pathways in cancer
GO.0002688	0.62669	go_bp	regulation of leukocyte chemotaxis
GO.0032960	0.62669	go_bp	regulation of inositol trisphosphate biosynthetic process
GO.0021814	0.62669	go_bp	cell motility involved in cerebral cortex radial glia guided migration
GO.0043423	0.62669	go_mf	3-phosphoinositide-dependent protein kinase binding
R.HSA.844615	0.62634	reactome	The AIM2 inflammasome
R.HSA.1307965	0.62634	reactome	betaKlotho-mediated ligand binding
GO.0032904	0.626224	go_bp	negative regulation of nerve growth factor production
GO.0090472	0.626224	go_bp	dibasic protein processing
GO.0097341	0.626224	go_bp	zymogen inhibition
GO.1901394	0.626224	go_bp	positive regulation of transforming growth factor beta1 activation
R.HSA.171286	0.626224	reactome	Synthesis and processing of ENV and VPU
GO.2000415	0.626107	go_bp	positive regulation of fibronectin-dependent thymocyte migration
GO.2000418	0.626107	go_bp	positive regulation of eosinophil migration
GO.0052925	0.626107	go_mf	dol-P-Man:Man(5)GlcNAc(2)-PP-Dol alpha-1,3-mannosyltransferase activity
R.HSA.4720475	0.626107	reactome	Defective ALG3 causes CDG-1d
R.HSA.349425	0.626107	reactome	Autodegradation of the E3 ubiquitin ligase COP1
GO.0055022	0.625874	go_bp	negative regulation of cardiac muscle tissue growth
GO.0015390	0.625874	go_mf	purine-specific nucleoside:sodium symporter activity
R.HSA.379397	0.625874	reactome	Enzymatic degradation of dopamine by COMT
R.HSA.379401	0.625874	reactome	Dopamine clearance from the synaptic cleft
R.HSA.1236978	0.625874	reactome	Cross-presentation of soluble exogenous antigens (endosomes)
R.HSA.446210	0.625874	reactome	Synthesis of UDP-N-acetyl-glucosamine
hsa05145	0.625874	kegg	Toxoplasmosis
hsa04971	0.625874	kegg	Gastric acid secretion
GO.0070716	0.625641	go_bp	mismatch repair involved in maintenance of fidelity involved in DNA-dependent DNA replication
R.HSA.75157	0.625641	reactome	FasL/ CD95L signaling
GO.0102264	0.625524	go_mf	tRNA-dihydrouridine20 synthase activity
GO.0016154	0.625408	go_mf	pyrimidine-nucleoside phosphorylase activity
GO.0070540	0.625408	go_mf	stearic acid binding
GO.0042822	0.625175	go_bp	pyridoxal phosphate metabolic process
GO.0050187	0.625175	go_mf	phosphoamidase activity
GO.0052732	0.625175	go_mf	phosphoethanolamine phosphatase activity
R.HSA.201688	0.625175	reactome	WNT mediated activation of DVL
hsa04530	0.625175	kegg	Tight junction
GO.0016034	0.625175	go_mf	maleylacetoacetate isomerase activity
GO.0030882	0.624942	go_mf	lipid antigen binding
GO.0019912	0.624942	go_mf	cyclin-dependent protein kinase activating kinase activity
R.HSA.9686347	0.624942	reactome	Microbial modulation of RIPK1-mediated regulated necrosis
R.HSA.162592	0.624942	reactome	Integration of provirus
GO.0004027	0.624825	go_mf	alcohol sulfotransferase activity
hsa03050	0.624709	kegg	Proteasome
GO.0016432	0.624476	go_mf	tRNA-uridine aminocarboxypropyltransferase activity
R.HSA.1606341	0.624476	reactome	IRF3 mediated activation of type 1 IFN
hsa00785	0.624476	kegg	Lipoic acid metabolism
hsa04936	0.624476	kegg	Alcoholic liver disease
R.HSA.5609974	0.624359	reactome	Defective PGM1 causes PGM1-CDG (CDG1t)
GO.0061586	0.624242	go_bp	positive regulation of transcription by transcription factor localization
GO.0099156	0.624242	go_bp	cell-cell signaling via exosome
GO.0045584	0.624242	go_bp	negative regulation of cytotoxic T cell differentiation
GO.0002518	0.624242	go_bp	lymphocyte chemotaxis across high endothelial venule
GO.0035768	0.624242	go_bp	endothelial cell chemotaxis to fibroblast growth factor
GO.1903317	0.624242	go_bp	regulation of protein maturation
GO.0031724	0.624242	go_mf	CXCR5 chemokine receptor binding
GO.0004139	0.624242	go_mf	deoxyribose-phosphate aldolase activity
R.HSA.5579021	0.624242	reactome	Defective CYP21A2 causes AH3
R.HSA.180585	0.624009	reactome	Vif-mediated degradation of APOBEC3G
GO.0003408	0.623776	go_bp	optic cup formation involved in camera-type eye development
GO.0036517	0.623776	go_bp	chemoattraction of serotonergic neuron axon
GO.0048850	0.623776	go_bp	hypophysis morphogenesis
GO.0060067	0.623776	go_bp	cervix development
GO.0060606	0.623776	go_bp	tube closure
GO.0061347	0.623776	go_bp	planar cell polarity pathway involved in outflow tract morphogenesis
GO.0061348	0.623776	go_bp	planar cell polarity pathway involved in ventricular septum morphogenesis
GO.0061349	0.623776	go_bp	planar cell polarity pathway involved in cardiac right atrium morphogenesis
GO.0061350	0.623776	go_bp	planar cell polarity pathway involved in cardiac muscle tissue morphogenesis
GO.0061354	0.623776	go_bp	planar cell polarity pathway involved in pericardium morphogenesis
GO.0099068	0.623776	go_bp	postsynapse assembly
GO.1904934	0.623776	go_bp	negative regulation of cell proliferation in midbrain
GO.1904955	0.623776	go_bp	planar cell polarity pathway involved in midbrain dopaminergic neuron differentiation
GO.0005115	0.623776	go_mf	receptor tyrosine kinase-like orphan receptor binding
GO.0062156	0.62366	go_mf	mitochondrial ATP-gated potassium channel activity
R.HSA.5688849	0.623543	reactome	Defective CSF2RB causes SMDP5
R.HSA.5688890	0.623543	reactome	Defective CSF2RA causes SMDP4
GO.0035772	0.62331	go_bp	interleukin-13-mediated signaling pathway
GO.0030233	0.62331	go_mf	deoxynucleotide transmembrane transporter activity
hsa04072	0.62331	kegg	Phospholipase D signaling pathway
GO.0098786	0.623077	go_bp	biofilm matrix disassembly
GO.0070008	0.623077	go_mf	serine-type exopeptidase activity
R.HSA.5362768	0.622611	reactome	Hh mutants are degraded by ERAD
hsa05322	0.622611	kegg	Systemic lupus erythematosus
GO.0000140	0.622378	go_mf	acylglycerone-phosphate reductase activity
GO.0004573	0.622378	go_mf	Glc3Man9GlcNAc2 oligosaccharide glucosidase activity
GO.0015926	0.622378	go_mf	glucosidase activity
R.HSA.4793954	0.622378	reactome	Defective MOGS causes CDG-2b
hsa04071	0.622378	kegg	Sphingolipid signaling pathway
GO.0004595	0.622261	go_mf	pantetheine-phosphate adenylyltransferase activity
GO.0072308	0.622145	go_bp	negative regulation of metanephric nephron tubule epithelial cell differentiation
GO.0047369	0.622145	go_mf	succinate-hydroxymethylglutarate CoA-transferase activity
R.HSA.8984722	0.622145	reactome	Interleukin-35 Signalling
R.HSA.169911	0.622145	reactome	Regulation of Apoptosis
GO.0016998	0.622028	go_bp	cell wall macromolecule catabolic process
R.HSA.8985947	0.621911	reactome	Interleukin-9 signaling
GO.1902064	0.621678	go_bp	regulation of transcription from RNA polymerase II promoter involved in spermatogenesis
GO.0006060	0.621678	go_bp	sorbitol metabolic process
GO.0006062	0.621678	go_bp	sorbitol catabolic process
GO.0051160	0.621678	go_bp	L-xylitol catabolic process
GO.0051164	0.621678	go_bp	L-xylitol metabolic process
GO.0000721	0.621678	go_mf	(R,R)-butanediol dehydrogenase activity
GO.0003939	0.621678	go_mf	L-iditol 2-dehydrogenase activity
GO.0046526	0.621678	go_mf	D-xylulose reductase activity
GO.0050255	0.621678	go_mf	ribitol 2-dehydrogenase activity
R.HSA.202430	0.621678	reactome	Translocation of ZAP-70 to Immunological synapse
hsa00910	0.621678	kegg	Nitrogen metabolism
R.HSA.176814	0.621445	reactome	Activation of APC/C and APC/C:Cdc20 mediated degradation of mitotic proteins
R.HSA.5619039	0.621329	reactome	Defective SLC12A6 causes agenesis of the corpus callosum, with peripheral neuropathy (ACCPN)
hsa04070	0.621212	kegg	Phosphatidylinositol signaling system
GO.0004801	0.621096	go_mf	transaldolase activity
R.HSA.6791055	0.621096	reactome	TALDO1 deficiency: failed conversion of SH7P, GA3P to Fru(6)P, E4P
R.HSA.6791462	0.621096	reactome	TALDO1 deficiency: failed conversion of Fru(6)P, E4P to SH7P, GA3P
R.HSA.211733	0.620979	reactome	Regulation of activated PAK-2p34 by proteasome mediated degradation
GO.0032971	0.620746	go_bp	regulation of muscle filament sliding
GO.0070178	0.620746	go_bp	D-serine metabolic process
GO.0070179	0.620746	go_bp	D-serine biosynthetic process
GO.0008721	0.620746	go_mf	D-serine ammonia-lyase activity
GO.0018114	0.620746	go_mf	threonine racemase activity
GO.0030378	0.620746	go_mf	serine racemase activity
R.HSA.9025046	0.620746	reactome	NTF3 activates NTRK2 (TRKB) signaling
R.HSA.9673768	0.620746	reactome	Signaling by membrane-tethered fusions of PDGFRA or PDGFRB
GO.0047280	0.620629	go_mf	nicotinamide phosphoribosyltransferase activity
GO.0018879	0.620513	go_bp	biphenyl metabolic process
GO.1990764	0.620513	go_bp	myofibroblast contraction
GO.0003420	0.62028	go_bp	regulation of growth plate cartilage chondrocyte proliferation
GO.0043602	0.62028	go_bp	nitrate catabolic process
GO.0046210	0.62028	go_bp	nitric oxide catabolic process
GO.0090346	0.62028	go_bp	cellular organofluorine metabolic process
GO.0008941	0.62028	go_mf	nitric oxide dioxygenase activity
GO.0047726	0.62028	go_mf	iron-cytochrome-c reductase activity
R.HSA.9630747	0.62028	reactome	Diseases of Cellular Senescence
R.HSA.9630750	0.62028	reactome	Evasion of Oncogene Induced Senescence Due to p16INK4A Defects
R.HSA.9630794	0.62028	reactome	Evasion of Oncogene Induced Senescence Due to Defective p16INK4A binding to CDK4 and CDK6
R.HSA.9632693	0.62028	reactome	Evasion of Oxidative Stress Induced Senescence Due to p16INK4A Defects
R.HSA.9632700	0.62028	reactome	Evasion of Oxidative Stress Induced Senescence Due to Defective p16INK4A binding to CDK4 and CDK6
R.HSA.9675132	0.62028	reactome	Diseases of cellular response to stress
GO.0010721	0.62028	go_bp	negative regulation of cell development
GO.0070367	0.62028	go_bp	negative regulation of hepatocyte differentiation
GO.0003870	0.620163	go_mf	5-aminolevulinate synthase activity
GO.0004903	0.619814	go_mf	growth hormone receptor activity
GO.0004491	0.619814	go_mf	methylmalonate-semialdehyde dehydrogenase (acylating) activity
GO.0018478	0.619814	go_mf	malonate-semialdehyde dehydrogenase (acetylating) activity
GO.0102662	0.619814	go_mf	malonate-semialdehyde dehydrogenase (acetylating, NAD+) activity
GO.1903060	0.61958	go_bp	negative regulation of protein lipidation
GO.1905920	0.61958	go_bp	positive regulation of CoA-transferase activity
R.HSA.5693579	0.61958	reactome	Homologous DNA Pairing and Strand Exchange
R.HSA.5693616	0.619347	reactome	Presynaptic phase of homologous DNA pairing and strand exchange
R.HSA.176409	0.619347	reactome	APC/C:Cdc20 mediated degradation of mitotic proteins
GO.0004616	0.619114	go_mf	phosphogluconate dehydrogenase (decarboxylating) activity
GO.0052906	0.618881	go_mf	tRNA (guanine(37)-N(1))-methyltransferase activity
R.HSA.190373	0.618881	reactome	FGFR1c ligand binding and activation
R.HSA.9645722	0.618648	reactome	Defective Intrinsic Pathway for Apoptosis Due to p14ARF Loss of Function
R.HSA.5602636	0.618415	reactome	IKBKB deficiency causes SCID
R.HSA.5603027	0.618415	reactome	IKBKG deficiency causes anhidrotic ectodermal dysplasia with immunodeficiency (EDA-ID) (via TLR)
R.HSA.9018683	0.618415	reactome	Biosynthesis of DPA-derived SPMs
R.HSA.9025094	0.618415	reactome	Biosynthesis of DPAn-3 SPMs
hsa04722	0.618415	kegg	Neurotrophin signaling pathway
R.HSA.2206292	0.618182	reactome	MPS VII - Sly syndrome
GO.0009794	0.617949	go_bp	regulation of mitotic cell cycle, embryonic
GO.0034166	0.617949	go_bp	toll-like receptor 10 signaling pathway
R.HSA.2978092	0.617949	reactome	Abnormal conversion of 2-oxoglutarate to 2-hydroxyglutarate
R.HSA.389542	0.617949	reactome	NADPH regeneration
GO.0033703	0.617716	go_mf	3beta-hydroxy-5beta-steroid dehydrogenase activity
GO.0047042	0.617716	go_mf	androsterone dehydrogenase (B-specific) activity
GO.0032077	0.617483	go_bp	positive regulation of deoxyribonuclease activity
R.HSA.844623	0.617483	reactome	The IPAF inflammasome
GO.0050512	0.617249	go_mf	lactosylceramide 4-alpha-galactosyltransferase activity
R.HSA.5579026	0.617249	reactome	Defective CYP11A1 causes AICSR
GO.0003236	0.617016	go_bp	sinus venosus morphogenesis
GO.0003259	0.617016	go_bp	cardioblast anterior-lateral migration
GO.0003260	0.617016	go_bp	cardioblast migration
GO.0008078	0.617016	go_bp	mesodermal cell migration
GO.0042664	0.617016	go_bp	negative regulation of endodermal cell fate specification
GO.0060921	0.617016	go_bp	sinoatrial node cell differentiation
GO.0060975	0.617016	go_bp	cardioblast migration to the midline involved in heart field formation
GO.0070368	0.617016	go_bp	positive regulation of hepatocyte differentiation
GO.2000657	0.617016	go_bp	negative regulation of apolipoprotein binding
R.HSA.5250989	0.617016	reactome	Toxicity of botulinum toxin type G (botG)
R.HSA.163282	0.617016	reactome	Mitochondrial transcription initiation
GO.0060806	0.616783	go_bp	negative regulation of cell differentiation involved in embryonic placenta development
GO.0051733	0.616783	go_mf	polydeoxyribonucleotide kinase activity
GO.0051736	0.616783	go_mf	polyribonucleotide 5'-hydroxyl-kinase activity
R.HSA.8877627	0.616783	reactome	Vitamin E
GO.0051623	0.616317	go_bp	positive regulation of norepinephrine uptake
GO.0072749	0.616317	go_bp	cellular response to cytochalasin B
GO.0006963	0.616317	go_bp	positive regulation of antibacterial peptide biosynthetic process
GO.0006965	0.616317	go_bp	positive regulation of biosynthetic process of antibacterial peptides active against Gram-positive bacteria
GO.0032498	0.616317	go_bp	detection of muramyl dipeptide
GO.0046645	0.616317	go_bp	positive regulation of gamma-delta T cell activation
GO.0032500	0.616317	go_mf	muramyl dipeptide binding
GO.0061731	0.616317	go_mf	ribonucleoside-diphosphate reductase activity
R.HSA.9675136	0.616317	reactome	Diseases of DNA Double-Strand Break Repair
R.HSA.9701192	0.616317	reactome	Defective HDR through Homologous Recombination (HRR) due to BRCA1 loss-of-function
R.HSA.9701193	0.616317	reactome	Defective HDR through Homologous Recombination (HRR) due to PALB2 loss of function
R.HSA.9704331	0.616317	reactome	Defective HDR through Homologous Recombination Repair (HRR) due to PALB2 loss of BRCA1 binding function
R.HSA.9704646	0.616317	reactome	Defective HDR through Homologous Recombination Repair (HRR) due to PALB2 loss of BRCA2/RAD51/RAD51C binding function
R.HSA.203641	0.616317	reactome	NOSTRIN mediated eNOS trafficking
GO.0039532	0.616084	go_bp	negative regulation of viral-induced cytoplasmic pattern recognition receptor signaling pathway
R.HSA.2206308	0.615851	reactome	MPS IV - Morquio syndrome B
R.HSA.112313	0.615851	reactome	Neurotransmitter uptake and metabolism In glial cells
R.HSA.210455	0.615851	reactome	Astrocytic Glutamate-Glutamine Uptake And Metabolism
hsa04145	0.615851	kegg	Phagosome
GO.0038161	0.615618	go_bp	prolactin signaling pathway
GO.0004925	0.615618	go_mf	prolactin receptor activity
R.HSA.399710	0.615618	reactome	Activation of AMPA receptors
GO.0006147	0.615385	go_bp	guanine catabolic process
GO.0006161	0.615385	go_bp	deoxyguanosine catabolic process
GO.0009114	0.615385	go_bp	hypoxanthine catabolic process
GO.0009115	0.615385	go_bp	xanthine catabolic process
GO.1903996	0.615385	go_bp	negative regulation of non-membrane spanning protein tyrosine kinase activity
GO.0004854	0.615385	go_mf	xanthine dehydrogenase activity
GO.0004855	0.615385	go_mf	xanthine oxidase activity
GO.0070674	0.615385	go_mf	hypoxanthine dehydrogenase activity
GO.0070675	0.615385	go_mf	hypoxanthine oxidase activity
R.HSA.3065676	0.615385	reactome	SUMO is conjugated to E1 (UBA2:SAE1)
R.HSA.174113	0.615152	reactome	SCF-beta-TrCP mediated degradation of Emi1
GO.0047323	0.615152	go_mf	[3-methyl-2-oxobutanoate dehydrogenase (acetyl-transferring)] kinase activity
GO.0060994	0.614918	go_bp	regulation of transcription from RNA polymerase II promoter involved in kidney development
GO.1900142	0.614918	go_bp	negative regulation of oligodendrocyte apoptotic process
GO.2000533	0.614918	go_bp	negative regulation of renal albumin absorption
R.HSA.448706	0.614918	reactome	Interleukin-1 processing
GO.0004578	0.614802	go_mf	chitobiosyldiphosphodolichol beta-mannosyltransferase activity
R.HSA.4549380	0.614802	reactome	Defective ALG1 causes CDG-1k
R.HSA.5658034	0.614685	reactome	HHAT G278V doesn't palmitoylate Hh-Np
hsa04611	0.614685	kegg	Platelet activation
hsa04370	0.614685	kegg	VEGF signaling pathway
hsa05418	0.614685	kegg	Fluid shear stress and atherosclerosis
GO.0006542	0.614569	go_bp	glutamine biosynthetic process
GO.0019676	0.614569	go_bp	ammonia assimilation cycle
GO.0004356	0.614569	go_mf	glutamate-ammonia ligase activity
GO.1903850	0.614452	go_bp	regulation of cristae formation
GO.0050046	0.614452	go_mf	delta7-sterol 5(6)-desaturase activity
GO.0050062	0.614336	go_mf	long-chain-fatty-acyl-CoA reductase activity
GO.0102339	0.614336	go_mf	3-oxo-arachidoyl-CoA reductase activity
GO.0102340	0.614336	go_mf	3-oxo-behenoyl-CoA reductase activity
GO.0102341	0.614336	go_mf	3-oxo-lignoceroyl-CoA reductase activity
GO.0102342	0.614336	go_mf	3-oxo-cerotoyl-CoA reductase activity
R.HSA.428359	0.614219	reactome	Insulin-like Growth Factor-2 mRNA Binding Proteins (IGF2BPs/IMPs/VICKZs) bind RNA
R.HSA.2033519	0.614219	reactome	Activated point mutants of FGFR2
GO.0006386	0.613753	go_bp	termination of RNA polymerase III transcription
GO.0018549	0.613753	go_mf	methanethiol oxidase activity
GO.0003884	0.613753	go_mf	D-amino-acid oxidase activity
GO.0008445	0.613753	go_mf	D-aspartate oxidase activity
GO.0005183	0.613753	go_mf	gonadotropin hormone-releasing hormone activity
GO.0031530	0.613753	go_mf	gonadotropin-releasing hormone receptor binding
hsa00100	0.613753	kegg	Steroid biosynthesis
hsa00591	0.613753	kegg	Linoleic acid metabolism
hsa04933	0.613753	kegg	AGE-RAGE signaling pathway in diabetic complications
GO.0050121	0.613403	go_mf	N-acylglucosamine 2-epimerase activity
GO.0010877	0.613287	go_bp	lipid transport involved in lipid storage
GO.0051651	0.613287	go_bp	maintenance of location in cell
GO.0071830	0.613287	go_bp	triglyceride-rich lipoprotein particle clearance
GO.0071831	0.613287	go_bp	intermediate-density lipoprotein particle clearance
GO.0090209	0.613287	go_bp	negative regulation of triglyceride metabolic process
GO.1901627	0.613287	go_bp	negative regulation of postsynaptic membrane organization
GO.1902952	0.613287	go_bp	positive regulation of dendritic spine maintenance
GO.1902999	0.613287	go_bp	negative regulation of phospholipid efflux
GO.1903001	0.613287	go_bp	negative regulation of lipid transport across blood-brain barrier
GO.1903002	0.613287	go_bp	positive regulation of lipid transport across blood-brain barrier
GO.1905855	0.613287	go_bp	positive regulation of heparan sulfate binding
GO.1905860	0.613287	go_bp	positive regulation of heparan sulfate proteoglycan binding
GO.1905890	0.613287	go_bp	regulation of cellular response to very-low-density lipoprotein particle stimulus
GO.0046911	0.613287	go_mf	metal chelating activity
R.HSA.9700645	0.613287	reactome	ALK mutants bind TKIs
R.HSA.5619068	0.612937	reactome	Defective SLC2A10 causes arterial tortuosity syndrome (ATS)
GO.0007343	0.612821	go_bp	egg activation
GO.0035038	0.612821	go_bp	female pronucleus assembly
GO.0035039	0.612821	go_bp	male pronucleus assembly
GO.0017168	0.612821	go_mf	5-oxoprolinase (ATP-hydrolyzing) activity
R.HSA.5578998	0.612821	reactome	Defective OPLAH causes OPLAHD
R.HSA.165181	0.612821	reactome	Inhibition of TSC complex formation by PKB
R.HSA.190374	0.612354	reactome	FGFR1c and Klotho ligand binding and activation
R.HSA.75815	0.612354	reactome	Ubiquitin-dependent degradation of Cyclin D
hsa00020	0.612354	kegg	Citrate cycle (TCA cycle)
GO.0019153	0.612238	go_mf	protein-disulfide reductase (glutathione) activity
GO.1905164	0.612121	go_bp	positive regulation of phagosome maturation
GO.0043006	0.611888	go_bp	activation of phospholipase A2 activity by calcium-mediated signaling
GO.1905208	0.611888	go_bp	negative regulation of cardiocyte differentiation
GO.0048030	0.611888	go_mf	disaccharide binding
GO.0061632	0.611888	go_mf	RNA lariat debranching enzyme activator activity
hsa03013	0.611888	kegg	Nucleocytoplasmic transport
hsa04260	0.611888	kegg	Cardiac muscle contraction
GO.0002416	0.611655	go_bp	IgG immunoglobulin transcytosis in epithelial cells mediated by FcRn immunoglobulin receptor
R.HSA.350864	0.611655	reactome	Regulation of thyroid hormone activity
R.HSA.5693554	0.611422	reactome	Resolution of D-loop Structures through Synthesis-Dependent Strand Annealing (SDSA)
R.HSA.5633231	0.611422	reactome	Defective ALG14 causes ALG14-CMS
GO.0032774	0.611189	go_bp	RNA biosynthetic process
GO.0051685	0.611189	go_bp	maintenance of ER location
GO.0010857	0.611189	go_mf	calcium-dependent protein kinase activity
GO.0017125	0.611189	go_mf	deoxycytidyl transferase activity
hsa00790	0.611189	kegg	Folate biosynthesis
GO.0030429	0.610956	go_mf	kynureninase activity
GO.0061981	0.610956	go_mf	3-hydroxykynureninase activity
GO.0047933	0.610839	go_mf	glucose-1,6-bisphosphate synthase activity
GO.0034041	0.610723	go_mf	ABC-type sterol transporter activity
R.HSA.111457	0.61049	reactome	Release of apoptotic factors from the mitochondria
GO.0007225	0.610023	go_bp	patched ligand maturation
R.HSA.180534	0.610023	reactome	Vpu mediated degradation of CD4
hsa05165	0.610023	kegg	Human papillomavirus infection
GO.0004476	0.60979	go_mf	mannose-6-phosphate isomerase activity
GO.0004738	0.60979	go_mf	pyruvate dehydrogenase activity
GO.0002083	0.60979	go_mf	4-hydroxybenzoate decaprenyltransferase activity
GO.0008412	0.60979	go_mf	4-hydroxybenzoate octaprenyltransferase activity
GO.0047293	0.60979	go_mf	4-hydroxybenzoate nonaprenyltransferase activity
R.HSA.4043916	0.60979	reactome	Defective MPI causes MPI-CDG (CDG-1b)
R.HSA.432030	0.60979	reactome	Transport of glycerol from adipocytes to the liver by Aquaporins
GO.0097004	0.609557	go_mf	adipokinetic hormone binding
R.HSA.391906	0.609557	reactome	Leukotriene receptors
R.HSA.444473	0.609557	reactome	Formyl peptide receptors bind formyl peptides and many other ligands
R.HSA.8932339	0.609557	reactome	ROS sensing by NFE2L2
GO.0010900	0.609324	go_bp	negative regulation of phosphatidylcholine catabolic process
GO.0034369	0.609324	go_bp	plasma lipoprotein particle remodeling
GO.0032244	0.609324	go_bp	positive regulation of nucleoside transport
GO.0032900	0.609324	go_bp	negative regulation of neurotrophin production
GO.0042323	0.609324	go_bp	negative regulation of circadian sleep/wake cycle, non-REM sleep
GO.0099582	0.609324	go_mf	neurotransmitter receptor activity involved in regulation of presynaptic cytosolic calcium ion concentration
R.HSA.5619085	0.609324	reactome	Defective SLC26A3 causes congenital secretory chloride diarrhea 1 (DIAR1)
R.HSA.190375	0.609324	reactome	FGFR2c ligand binding and activation
GO.0032685	0.609091	go_bp	negative regulation of granulocyte macrophage colony-stimulating factor production
GO.0001712	0.609091	go_bp	ectodermal cell fate commitment
R.HSA.983170	0.609091	reactome	Antigen Presentation: Folding, assembly and peptide loading of class I MHC
R.HSA.3371511	0.609091	reactome	HSF1 activation
hsa03015	0.608858	kegg	mRNA surveillance pathway
R.HSA.3371598	0.608858	reactome	Defective BTD causes biotidinase deficiency
R.HSA.159763	0.608858	reactome	Transport of gamma-carboxylated protein precursors from the endoplasmic reticulum to the Golgi apparatus
GO.0031947	0.608741	go_bp	negative regulation of glucocorticoid biosynthetic process
GO.0060837	0.608625	go_bp	blood vessel endothelial cell differentiation
GO.0000117	0.608625	go_bp	regulation of transcription involved in G2/M transition of mitotic cell cycle
GO.0044027	0.608625	go_bp	hypermethylation of CpG island
GO.0120186	0.608625	go_bp	negative regulation of protein localization to chromatin
GO.1901674	0.608625	go_bp	regulation of histone H3-K27 acetylation
GO.0002953	0.608625	go_mf	5'-deoxynucleotidase activity
GO.0033885	0.608625	go_mf	10-hydroxy-9-(phosphonooxy)octadecanoate phosphatase activity
R.HSA.450408	0.608625	reactome	AUF1 (hnRNP D0) binds and destabilizes mRNA
R.HSA.187577	0.608625	reactome	SCF(Skp2)-mediated degradation of p27/p21
R.HSA.3814836	0.608392	reactome	Glycogen storage disease type XV (GYG1)
R.HSA.3828062	0.608392	reactome	Glycogen storage disease type 0 (muscle GYS1)
GO.0099116	0.608159	go_bp	tRNA 5'-end processing
GO.0008193	0.608159	go_mf	tRNA guanylyltransferase activity
R.HSA.6787450	0.607925	reactome	tRNA modification in the mitochondrion
R.HSA.71384	0.607925	reactome	Ethanol oxidation
hsa05144	0.607925	kegg	Malaria
R.HSA.9635644	0.607692	reactome	Inhibition of membrane repair
GO.0044795	0.607692	go_bp	trans-Golgi network to recycling endosome transport
GO.0003050	0.607692	go_bp	regulation of systemic arterial blood pressure by atrial natriuretic peptide
GO.0140517	0.607459	go_mf	protein-RNA adaptor activity
R.HSA.5619043	0.607459	reactome	Defective SLC2A1 causes GLUT1 deficiency syndrome 1 (GLUT1DS1)
R.HSA.350562	0.607459	reactome	Regulation of ornithine decarboxylase (ODC)
hsa04115	0.607459	kegg	p53 signaling pathway
GO.0032431	0.607226	go_bp	activation of phospholipase A2 activity
GO.0032990	0.607226	go_bp	cell part morphogenesis
GO.0046814	0.607226	go_bp	coreceptor-mediated virion attachment to host cell
GO.0019202	0.607226	go_mf	amino acid kinase activity
GO.0047992	0.607226	go_mf	hydroxylysine kinase activity
GO.1904140	0.607226	go_bp	negative regulation of microglial cell migration
hsa04917	0.607226	kegg	Prolactin signaling pathway
GO.0006294	0.606993	go_bp	nucleotide-excision repair, preincision complex assembly
R.HSA.5649702	0.606993	reactome	APEX1-Independent Resolution of AP Sites via the Single Nucleotide Replacement Pathway
GO.0046782	0.60676	go_bp	regulation of viral transcription
GO.0090065	0.60676	go_bp	regulation of production of siRNA involved in RNA interference
GO.1903798	0.60676	go_bp	regulation of production of miRNAs involved in gene silencing by miRNA
GO.0008812	0.606527	go_mf	choline dehydrogenase activity
R.HSA.5654221	0.606527	reactome	Phospholipase C-mediated cascade; FGFR2
GO.1902369	0.606061	go_bp	negative regulation of RNA catabolic process
GO.0071036	0.606061	go_bp	nuclear polyadenylation-dependent snoRNA catabolic process
GO.0071037	0.606061	go_bp	nuclear polyadenylation-dependent snRNA catabolic process
GO.0071039	0.606061	go_bp	nuclear polyadenylation-dependent CUT catabolic process
GO.0071040	0.606061	go_bp	nuclear polyadenylation-dependent antisense transcript catabolic process
GO.0004040	0.606061	go_mf	amidase activity
hsa05100	0.605828	kegg	Bacterial invasion of epithelial cells
GO.0036257	0.605594	go_bp	multivesicular body organization
GO.0043316	0.605594	go_bp	cytotoxic T cell degranulation
GO.1903435	0.605594	go_bp	positive regulation of constitutive secretory pathway
GO.2000549	0.605594	go_bp	positive regulation of dendritic cell dendrite assembly
GO.0106227	0.605594	go_bp	peptidyl-lysine glutarylation
GO.0043997	0.605594	go_mf	histone acetyltransferase activity (H4-K12 specific)
GO.0106078	0.605594	go_mf	histone succinyltransferase activity
GO.0106228	0.605594	go_mf	peptide glutaryltransferase activity
GO.0106229	0.605594	go_mf	histone glutaryltransferase activity
R.HSA.8939245	0.605594	reactome	RUNX1 regulates transcription of genes involved in BCR signaling
hsa00270	0.605594	kegg	Cysteine and methionine metabolism
GO.0031444	0.605361	go_bp	slow-twitch skeletal muscle fiber contraction
GO.0045932	0.605361	go_bp	negative regulation of muscle contraction
GO.0044345	0.605361	go_bp	stromal-epithelial cell signaling involved in prostate gland development
GO.0090246	0.605361	go_bp	convergent extension involved in somitogenesis
GO.2000080	0.605361	go_bp	negative regulation of canonical Wnt signaling pathway involved in controlling type B pancreatic cell proliferation
R.HSA.8866376	0.605361	reactome	Reelin signalling pathway
hsa05150	0.605361	kegg	Staphylococcus aureus infection
hsa04066	0.605361	kegg	HIF-1 signaling pathway
R.HSA.9673221	0.605128	reactome	Defective F9 activation
R.HSA.9604323	0.605128	reactome	Negative regulation of NOTCH4 signaling
R.HSA.9636383	0.605128	reactome	Prevention of phagosomal-lysosomal fusion
GO.0060212	0.605128	go_bp	negative regulation of nuclear-transcribed mRNA poly(A) tail shortening
R.HSA.5654695	0.605128	reactome	PI-3K cascade:FGFR2
GO.0018733	0.605012	go_mf	3,4-dihydrocoumarin hydrolase activity
GO.0034342	0.604895	go_bp	response to type III interferon
GO.1990613	0.604895	go_bp	mitochondrial membrane fusion
GO.1905247	0.604895	go_bp	positive regulation of aspartic-type peptidase activity
GO.1905673	0.604895	go_bp	positive regulation of lysosome organization
GO.0033746	0.604895	go_mf	histone H3-methyl-arginine-2 demethylase activity
GO.0070815	0.604895	go_mf	peptidyl-lysine 5-dioxygenase activity
GO.0140537	0.604895	go_mf	transcription regulator activator activity
R.HSA.166020	0.604895	reactome	Transfer of LPS from LBP carrier to CD14
GO.0035485	0.604779	go_mf	adenine/guanine mispair binding
R.HSA.9605310	0.604779	reactome	Defective Base Excision Repair Associated with MUTYH
R.HSA.9608287	0.604779	reactome	Defective MUTYH substrate binding
R.HSA.9608290	0.604779	reactome	Defective MUTYH substrate processing
GO.0030954	0.604662	go_bp	astral microtubule nucleation
GO.0007634	0.604662	go_bp	optokinetic behavior
GO.0060876	0.604662	go_bp	semicircular canal formation
R.HSA.351200	0.604662	reactome	Interconversion of polyamines
R.HSA.112303	0.604662	reactome	Electric Transmission Across Gap Junctions
R.HSA.112307	0.604662	reactome	Transmission across Electrical Synapses
GO.0090341	0.604545	go_bp	negative regulation of secretion of lysosomal enzymes
R.HSA.210747	0.604429	reactome	Regulation of gene expression in early pancreatic precursor cells
GO.0003827	0.604312	go_mf	alpha-1,3-mannosylglycoprotein 2-beta-N-acetylglucosaminyltransferase activity
R.HSA.5467333	0.604196	reactome	APC truncation mutants are not K63 polyubiquitinated
R.HSA.8964046	0.604196	reactome	VLDL clearance
hsa01230	0.604196	kegg	Biosynthesis of amino acids
GO.0002575	0.604079	go_bp	basophil chemotaxis
GO.1903572	0.604079	go_bp	positive regulation of protein kinase D signaling
GO.0060300	0.603963	go_bp	regulation of cytokine activity
GO.1901202	0.603963	go_bp	negative regulation of extracellular matrix assembly
R.HSA.2408550	0.603963	reactome	Metabolism of ingested H2SeO4 and H2SeO3 into H2Se
R.HSA.209905	0.603963	reactome	Catecholamine biosynthesis
GO.0019807	0.60373	go_mf	aspartoacylase activity
GO.0030272	0.60373	go_mf	5-formyltetrahydrofolate cyclo-ligase activity
R.HSA.211979	0.60373	reactome	Eicosanoids
R.HSA.5263617	0.603613	reactome	Metabolism of ingested MeSeO2H into MeSeH
GO.0034156	0.603497	go_bp	negative regulation of toll-like receptor 7 signaling pathway
hsa03460	0.603497	kegg	Fanconi anemia pathway
GO.0046958	0.60338	go_bp	nonassociative learning
GO.0035755	0.603263	go_mf	cardiolipin hydrolase activity
R.HSA.2033515	0.603263	reactome	t(4;14) translocations of FGFR3
GO.1903771	0.60303	go_bp	positive regulation of beta-galactosidase activity
GO.1905572	0.60303	go_bp	ganglioside GM1 transport to membrane
GO.1905574	0.60303	go_mf	ganglioside GM2 binding
GO.1905575	0.60303	go_mf	ganglioside GM3 binding
GO.1905577	0.60303	go_mf	ganglioside GP1c binding
GO.0018117	0.602797	go_bp	protein adenylylation
GO.0044602	0.602797	go_bp	protein deadenylylation
GO.0032361	0.602797	go_bp	pyridoxal phosphate catabolic process
GO.0044603	0.602797	go_mf	protein adenylylhydrolase activity
GO.0070733	0.602797	go_mf	protein adenylyltransferase activity
R.HSA.8868766	0.602797	reactome	rRNA processing in the mitochondrion
GO.0030377	0.602564	go_mf	urokinase plasminogen activator receptor activity
R.HSA.4755609	0.602564	reactome	Defective DHDDS causes retinitis pigmentosa 59
R.HSA.173736	0.602564	reactome	Alternative complement activation
GO.0008785	0.602564	go_mf	alkyl hydroperoxide reductase activity
GO.0047016	0.602331	go_mf	cholest-5-ene-3-beta,7-alpha-diol 3-beta-dehydrogenase activity
GO.0008579	0.602098	go_mf	JUN kinase phosphatase activity
R.HSA.3656225	0.602098	reactome	Defective CHST6 causes MCDC1
R.HSA.2022857	0.602098	reactome	Keratan sulfate degradation
GO.0002397	0.602098	go_bp	MHC class I protein complex assembly
GO.0002398	0.602098	go_bp	MHC class Ib protein complex assembly
GO.0050823	0.602098	go_bp	peptide antigen stabilization
R.HSA.444411	0.602098	reactome	Rhesus glycoproteins mediate ammonium transport.
R.HSA.8854050	0.602098	reactome	FBXL7 down-regulates AURKA during mitotic entry and in early mitosis
hsa00380	0.602098	kegg	Tryptophan metabolism
GO.0002758	0.601865	go_bp	innate immune response-activating signal transduction
GO.0043299	0.601865	go_bp	leukocyte degranulation
R.HSA.5679001	0.601865	reactome	Defective ABCC2 causes DJS
R.HSA.9661070	0.601748	reactome	Defective translocation of RB1 mutants to the nucleus
R.HSA.2855086	0.601632	reactome	Ficolins bind to repetitive carbohydrate structures on the target cell surface
R.HSA.2142712	0.601632	reactome	Synthesis of 12-eicosatetraenoic acid derivatives
GO.0051134	0.601399	go_bp	negative regulation of NK T cell activation
GO.0060101	0.601399	go_bp	negative regulation of phagocytosis, engulfment
GO.1902567	0.601399	go_bp	negative regulation of eosinophil activation
GO.1902569	0.601399	go_bp	negative regulation of activation of Janus kinase activity
GO.2000417	0.601399	go_bp	negative regulation of eosinophil migration
R.HSA.5619070	0.601399	reactome	Defective SLC16A1 causes symptomatic deficiency in lactate transport (SDLT)
GO.0008852	0.601399	go_mf	exodeoxyribonuclease I activity
R.HSA.9026290	0.601282	reactome	Biosynthesis of DPAn-3-derived maresins
R.HSA.9026403	0.601282	reactome	Biosynthesis of DPAn-3-derived 13-series resolvins
GO.0015821	0.601166	go_bp	methionine transport
GO.0015191	0.601166	go_mf	L-methionine transmembrane transporter activity
R.HSA.1299361	0.601166	reactome	TWIK-related alkaline pH activated K+ channel (TALK)
hsa05020	0.600932	kegg	Prion disease
hsa05212	0.600699	kegg	Pancreatic cancer
GO.0060072	0.600583	go_mf	large conductance calcium-activated potassium channel activity
R.HSA.2206296	0.600466	reactome	MPS II - Hunter syndrome
GO.0070039	0.60035	go_mf	rRNA (guanosine-2'-O-)-methyltransferase activity
R.HSA.418457	0.6	reactome	cGMP effects
GO.0071424	0.599883	go_mf	rRNA (cytosine-N4-)-methyltransferase activity
R.HSA.177162	0.599767	reactome	Conjugation of phenylacetate with glutamine
GO.1900383	0.59965	go_bp	regulation of synaptic plasticity by receptor localization to synapse
GO.0019776	0.599534	go_mf	Atg8 ligase activity
hsa05214	0.599534	kegg	Glioma
GO.0030034	0.599301	go_bp	microvillar actin bundle assembly
GO.0015812	0.599301	go_bp	gamma-aminobutyric acid transport
R.HSA.5619066	0.599301	reactome	Defective SLC22A18 causes lung cancer (LNCR) and embryonal rhabdomyosarcoma 1 (RMSE1)
hsa00120	0.599301	kegg	Primary bile acid biosynthesis
GO.0043132	0.599068	go_bp	NAD transport
GO.0051709	0.599068	go_bp	regulation of killing of cells of another organism
GO.0070230	0.599068	go_bp	positive regulation of lymphocyte apoptotic process
R.HSA.5638302	0.599068	reactome	Signaling by Overexpressed Wild-Type EGFR in Cancer
R.HSA.5638303	0.599068	reactome	Inhibition of Signaling by Overexpressed EGFR
hsa04744	0.599068	kegg	Phototransduction
R.HSA.3359485	0.598834	reactome	Defective CD320 causes MMATC
R.HSA.9693928	0.598834	reactome	Defective RIPK1-mediated regulated necrosis
GO.0005231	0.598834	go_mf	excitatory extracellular ligand-gated ion channel activity
GO.0097603	0.598834	go_mf	temperature-gated ion channel activity
GO.0003905	0.598718	go_mf	alkylbase DNA N-glycosylase activity
GO.0008725	0.598718	go_mf	DNA-3-methyladenine glycosylase activity
GO.0043916	0.598718	go_mf	DNA-7-methylguanine glycosylase activity
GO.0052821	0.598718	go_mf	DNA-7-methyladenine glycosylase activity
GO.0052822	0.598718	go_mf	DNA-3-methylguanine glycosylase activity
R.HSA.190704	0.598601	reactome	Oligomerization of connexins into connexons
R.HSA.190827	0.598601	reactome	Transport of connexins along the secretory pathway
GO.0018142	0.598135	go_bp	protein-DNA covalent cross-linking
R.HSA.190370	0.598135	reactome	FGFR1b ligand binding and activation
GO.1905174	0.598019	go_bp	regulation of vascular associated smooth muscle cell dedifferentiation
GO.0050277	0.598019	go_mf	sedoheptulokinase activity
GO.0097655	0.597902	go_mf	serpin family protein binding
R.HSA.879518	0.597902	reactome	Transport of organic anions
hsa05110	0.597902	kegg	Vibrio cholerae infection
hsa04216	0.597902	kegg	Ferroptosis
R.HSA.166662	0.597669	reactome	Lectin pathway of complement activation
hsa04623	0.597669	kegg	Cytosolic DNA-sensing pathway
hsa05219	0.597669	kegg	Bladder cancer
GO.0006580	0.597669	go_bp	ethanolamine metabolic process
GO.0047395	0.597669	go_mf	glycerophosphoinositol glycerophosphodiesterase activity
R.HSA.6785470	0.597436	reactome	tRNA processing in the mitochondrion
GO.1903949	0.597203	go_bp	positive regulation of atrial cardiac muscle cell action potential
GO.1904199	0.597203	go_bp	positive regulation of regulation of vascular associated smooth muscle cell membrane depolarization
GO.1990932	0.597086	go_mf	5.8S rRNA binding
GO.0005451	0.597086	go_mf	monovalent cation:proton antiporter activity
GO.0010348	0.597086	go_mf	lithium:proton antiporter activity
GO.0017178	0.59697	go_mf	diphthine-ammonia ligase activity
GO.0060001	0.59697	go_mf	minus-end directed microfilament motor activity
GO.0001847	0.596853	go_mf	opsonin receptor activity
GO.0015098	0.596737	go_mf	molybdate ion transmembrane transporter activity
GO.0050894	0.59662	go_bp	determination of affect
GO.0031877	0.59662	go_mf	somatostatin receptor binding
R.HSA.5619113	0.596503	reactome	Defective SLC3A1 causes cystinuria (CSNU)
R.HSA.5660883	0.596503	reactome	Defective SLC7A9 causes cystinuria (CSNU)
GO.1901194	0.596387	go_bp	negative regulation of formation of translation preinitiation complex
GO.0035998	0.59627	go_bp	7,8-dihydroneopterin 3'-triphosphate biosynthetic process
GO.0042559	0.59627	go_bp	pteridine-containing compound biosynthetic process
GO.0003933	0.59627	go_mf	GTP cyclohydrolase activity
GO.0003934	0.59627	go_mf	GTP cyclohydrolase I activity
hsa04750	0.59627	kegg	Inflammatory mediator regulation of TRP channels
GO.0006553	0.59627	go_bp	lysine metabolic process
GO.0006558	0.59627	go_bp	L-phenylalanine metabolic process
GO.0042602	0.59627	go_mf	riboflavin reductase (NADPH) activity
GO.0045620	0.596037	go_bp	negative regulation of lymphocyte differentiation
GO.0016416	0.596037	go_mf	O-palmitoyltransferase activity
GO.0047173	0.596037	go_mf	phosphatidylcholine-retinol O-acyltransferase activity
GO.0102279	0.596037	go_mf	lecithin:11-cis retinol acyltransferase activity
R.HSA.2408552	0.595804	reactome	Methylation of MeSeH for excretion
GO.0006463	0.595571	go_bp	steroid hormone receptor complex assembly
GO.0042840	0.595571	go_bp	D-glucuronate catabolic process
GO.0047939	0.595571	go_mf	L-glucuronate reductase activity
GO.0047941	0.595571	go_mf	glucuronolactone reductase activity
GO.1990002	0.595571	go_mf	methylglyoxal reductase (NADPH-dependent, acetol producing)
GO.0004018	0.595571	go_mf	N6-(1,2-dicarboxyethyl)AMP AMP-lyase (fumarate-forming) activity
GO.0070626	0.595571	go_mf	(S)-2-(5-amino-1-(5-phospho-D-ribosyl)imidazole-4-carboxamido) succinate lyase (fumarate-forming) activity
R.HSA.6804754	0.595338	reactome	Regulation of TP53 Expression
R.HSA.3065679	0.595338	reactome	SUMO is proteolytically processed
R.HSA.804914	0.595338	reactome	Transport of fatty acids
hsa05022	0.595338	kegg	Pathways of neurodegeneration - multiple diseases
GO.0002399	0.595105	go_bp	MHC class II protein complex assembly
R.HSA.5660862	0.595105	reactome	Defective SLC7A7 causes lysinuric protein intolerance (LPI)
GO.0004411	0.594988	go_mf	homogentisate 1,2-dioxygenase activity
GO.0045016	0.594872	go_bp	mitochondrial magnesium ion transmembrane transport
GO.0030392	0.594872	go_bp	fructosamine catabolic process
GO.0106373	0.594872	go_mf	3-deoxyglucosone dehydrogenase activity
hsa04146	0.594872	kegg	Peroxisome
hsa05030	0.594872	kegg	Cocaine addiction
R.HSA.8981607	0.594639	reactome	Intracellular oxygen transport
R.HSA.139910	0.594639	reactome	Activation of BMF and translocation to mitochondria
GO.0021944	0.594522	go_bp	neuronal-glial interaction involved in hindbrain glial-mediated radial cell migration
GO.1903976	0.594522	go_bp	negative regulation of glial cell migration
GO.2001153	0.594172	go_bp	positive regulation of renal water transport
GO.0034594	0.594172	go_mf	phosphatidylinositol trisphosphate phosphatase activity
GO.0046030	0.594172	go_mf	inositol trisphosphate phosphatase activity
GO.0046398	0.593939	go_bp	UDP-glucuronate metabolic process
GO.0103046	0.593939	go_mf	alanylglutamate dipeptidase activity
GO.0008955	0.593939	go_mf	peptidoglycan glycosyltransferase activity
hsa04725	0.593939	kegg	Cholinergic synapse
GO.0072355	0.593706	go_bp	histone H3-T3 phosphorylation
GO.0035175	0.593706	go_mf	histone kinase activity (H3-S10 specific)
GO.0072354	0.593706	go_mf	histone kinase activity (H3-T3 specific)
R.HSA.888568	0.593706	reactome	GABA synthesis
R.HSA.844455	0.593706	reactome	The NLRP1 inflammasome
R.HSA.5654689	0.593706	reactome	PI-3K cascade:FGFR1
hsa01210	0.593706	kegg	2-Oxocarboxylic acid metabolism
GO.0010813	0.59324	go_bp	neuropeptide catabolic process
GO.0060448	0.59324	go_bp	dichotomous subdivision of terminal units involved in lung branching
GO.0004163	0.59324	go_mf	diphosphomevalonate decarboxylase activity
GO.0030108	0.59324	go_mf	HLA-A specific activating MHC class I receptor activity
R.HSA.5579007	0.59324	reactome	Defective ACY1 causes encephalopathy
R.HSA.444821	0.59324	reactome	Relaxin receptors
hsa00592	0.59324	kegg	alpha-Linolenic acid metabolism
hsa04979	0.59324	kegg	Cholesterol metabolism
hsa04930	0.59324	kegg	Type II diabetes mellitus
GO.0019119	0.593124	go_mf	phenanthrene-9,10-epoxide hydrolase activity
GO.0047536	0.593007	go_mf	2-aminoadipate transaminase activity
R.HSA.5655799	0.593007	reactome	Defective SLC40A1 causes hemochromatosis 4 (HFE4) (duodenum)
hsa04914	0.593007	kegg	Progesterone-mediated oocyte maturation
GO.0043105	0.592774	go_bp	negative regulation of GTP cyclohydrolase I activity
GO.2001239	0.592774	go_bp	regulation of extrinsic apoptotic signaling pathway in absence of ligand
GO.0044549	0.592774	go_mf	GTP cyclohydrolase binding
R.HSA.1839120	0.592774	reactome	Signaling by FGFR1 amplification mutants
hsa01524	0.592541	kegg	Platinum drug resistance
hsa00430	0.592541	kegg	Taurine and hypotaurine metabolism
GO.0070899	0.592308	go_bp	mitochondrial tRNA wobble uridine modification
R.HSA.9673767	0.592308	reactome	Signaling by PDGFRA transmembrane, juxtamembrane and kinase domain mutants
R.HSA.9673770	0.592308	reactome	Signaling by PDGFRA extracellular domain mutants
hsa04970	0.592308	kegg	Salivary secretion
GO.0008903	0.592075	go_mf	hydroxypyruvate isomerase activity
hsa04926	0.592075	kegg	Relaxin signaling pathway
GO.1902908	0.591958	go_bp	regulation of melanosome transport
GO.0035643	0.591958	go_mf	L-DOPA receptor activity
GO.0072544	0.591958	go_mf	L-DOPA binding
R.HSA.9630791	0.591841	reactome	Evasion of Oncogene Induced Senescence Due to Defective p16INK4A binding to CDK4
R.HSA.9632697	0.591841	reactome	Evasion of Oxidative Stress Induced Senescence Due to Defective p16INK4A binding to CDK4
GO.0006185	0.591608	go_bp	dGDP biosynthetic process
GO.0030844	0.591608	go_bp	positive regulation of intermediate filament depolymerization
GO.0003845	0.591608	go_mf	11-beta-hydroxysteroid dehydrogenase [NAD(P)] activity
GO.0070524	0.591608	go_mf	11-beta-hydroxysteroid dehydrogenase (NADP+) activity
GO.0102196	0.591608	go_mf	cortisol dehydrogenase activity
R.HSA.71032	0.591608	reactome	Propionyl-CoA catabolism
GO.0016496	0.591375	go_mf	substance P receptor activity
GO.0006429	0.591375	go_bp	leucyl-tRNA aminoacylation
GO.0004823	0.591375	go_mf	leucine-tRNA ligase activity
GO.0060332	0.591142	go_bp	positive regulation of response to interferon-gamma
hsa00232	0.591142	kegg	Caffeine metabolism
hsa03008	0.591142	kegg	Ribosome biogenesis in eukaryotes
hsa05146	0.591142	kegg	Amoebiasis
hsa04720	0.591142	kegg	Long-term potentiation
GO.1905956	0.590909	go_bp	positive regulation of endothelial tube morphogenesis
R.HSA.204626	0.590909	reactome	Hypusine synthesis from eIF5A-lysine
GO.0071344	0.590676	go_bp	diphosphate metabolic process
GO.0043795	0.590676	go_mf	glyceraldehyde oxidoreductase activity
R.HSA.5653890	0.590676	reactome	Lactose synthesis
R.HSA.8964572	0.590676	reactome	Lipid particle organization
hsa05225	0.590676	kegg	Hepatocellular carcinoma
GO.0004490	0.590559	go_mf	methylglutaconyl-CoA hydratase activity
GO.0050011	0.590559	go_mf	itaconyl-CoA hydratase activity
GO.2000514	0.590443	go_bp	regulation of CD4-positive, alpha-beta T cell activation
GO.0019402	0.590443	go_bp	galactitol metabolic process
GO.0061623	0.590443	go_bp	glycolytic process from galactose
GO.0050785	0.590443	go_mf	advanced glycation end-product receptor activity
GO.0051267	0.590443	go_mf	CP2 mannose-ethanolamine phosphotransferase activity
R.HSA.5609976	0.590443	reactome	Defective GALK1 can cause Galactosemia II (GALCT2)
R.HSA.3560796	0.590443	reactome	Defective PAPSS2 causes SEMD-PA
GO.0017065	0.590326	go_mf	single-strand selective uracil DNA N-glycosylase activity
GO.0050265	0.59021	go_mf	RNA uridylyltransferase activity
GO.0005034	0.59021	go_mf	osmosensor activity
GO.0015275	0.59021	go_mf	stretch-activated, cation-selective, calcium channel activity
R.HSA.9616333	0.59021	reactome	Defective Base Excision Repair Associated with NTHL1
R.HSA.9630221	0.59021	reactome	Defective NTHL1 substrate processing
R.HSA.9630222	0.59021	reactome	Defective NTHL1 substrate binding
R.HSA.5250971	0.59021	reactome	Toxicity of botulinum toxin type C (botC)
GO.0019413	0.589977	go_bp	acetate biosynthetic process
GO.0019542	0.589977	go_bp	propionate biosynthetic process
GO.1990828	0.589977	go_bp	hepatocyte dedifferentiation
R.HSA.75944	0.589977	reactome	Transcription from mitochondrial promoters
R.HSA.8866423	0.589977	reactome	VLDL assembly
R.HSA.159740	0.589977	reactome	Gamma-carboxylation of protein precursors
GO.0072571	0.58986	go_mf	mono-ADP-D-ribose binding
GO.0106360	0.589744	go_mf	2-hydroxy-3-methylhexadecanoyl-CoA lyase activity
GO.0106376	0.589744	go_mf	2-hydroxyphytanoyl-CoA lyase activity
hsa00130	0.589744	kegg	Ubiquinone and other terpenoid-quinone biosynthesis
GO.0035672	0.58951	go_bp	oligopeptide transmembrane transport
GO.0015421	0.58951	go_mf	ABC-type oligopeptide transporter activity
GO.0050023	0.58951	go_mf	L-fuconate dehydratase activity
hsa00280	0.58951	kegg	Valine, leucine and isoleucine degradation
GO.0061580	0.58951	go_bp	colon epithelial cell migration
GO.0080132	0.58951	go_mf	fatty acid alpha-hydroxylase activity
R.HSA.2206285	0.58951	reactome	MPS VI - Maroteaux-Lamy syndrome
GO.0031710	0.589394	go_mf	neuromedin B receptor binding
GO.0014857	0.589277	go_bp	regulation of skeletal muscle cell proliferation
GO.0072172	0.589277	go_bp	mesonephric tubule formation
GO.2000729	0.589277	go_bp	positive regulation of mesenchymal cell proliferation involved in ureter development
GO.0016402	0.589277	go_mf	pristanoyl-CoA oxidase activity
GO.0046789	0.589277	go_mf	host cell surface receptor binding
R.HSA.211728	0.589277	reactome	Regulation of PAK-2p34 activity by PS-GAP/RHG10
R.HSA.9637628	0.589277	reactome	Modulation by Mtb of host immune system
R.HSA.190239	0.589277	reactome	FGFR3 ligand binding and activation
R.HSA.190372	0.589277	reactome	FGFR3c ligand binding and activation
R.HSA.5579020	0.589044	reactome	Defective SLC35D1 causes SCHBCKD
R.HSA.9657688	0.589044	reactome	Defective factor XII causes hereditary angioedema
R.HSA.165158	0.589044	reactome	Activation of AKT2
GO.1904998	0.588928	go_bp	negative regulation of leukocyte adhesion to arterial endothelial cell
GO.0001010	0.588928	go_mf	RNA polymerase II sequence-specific DNA-binding transcription factor recruiting activity
GO.0031405	0.588811	go_mf	lipoic acid binding
GO.0043754	0.588811	go_mf	dihydrolipoyllysine-residue (2-methylpropanoyl)transferase activity
GO.0004441	0.588695	go_mf	inositol-1,4-bisphosphate 1-phosphatase activity
hsa05014	0.588578	kegg	Amyotrophic lateral sclerosis
R.HSA.9034013	0.588345	reactome	NTF3 activates NTRK3 signaling
GO.0045338	0.588345	go_bp	farnesyl diphosphate metabolic process
GO.0004310	0.588345	go_mf	farnesyl-diphosphate farnesyltransferase activity
GO.0051996	0.588345	go_mf	squalene synthase activity
R.HSA.166786	0.588345	reactome	Creation of C4 and C2 activators
GO.0031129	0.588112	go_bp	inductive cell-cell signaling
GO.0036139	0.587879	go_mf	peptidyl-histidine dioxygenase activity
GO.0036140	0.587879	go_mf	peptidyl-asparagine 3-dioxygenase activity
GO.0102113	0.587879	go_mf	hypoxia-inducible factor-asparagine oxygenase activity
R.HSA.5619072	0.587879	reactome	Defective SLC35A2 causes congenital disorder of glycosylation 2M (CDG2M)
hsa03040	0.587879	kegg	Spliceosome
R.HSA.140834	0.587646	reactome	Extrinsic Pathway of Fibrin Clot Formation
R.HSA.392154	0.587646	reactome	Nitric oxide stimulates guanylate cyclase
GO.0008792	0.587529	go_mf	arginine decarboxylase activity
GO.0030221	0.587413	go_bp	basophil differentiation
GO.0045799	0.587413	go_bp	positive regulation of chromatin assembly or disassembly
GO.0060217	0.587413	go_bp	hemangioblast cell differentiation
GO.0060375	0.587413	go_bp	regulation of mast cell differentiation
GO.0031715	0.587413	go_mf	C5L2 anaphylatoxin chemotactic receptor binding
R.HSA.73817	0.587413	reactome	Purine ribonucleoside monophosphate biosynthesis
GO.1900107	0.587179	go_bp	regulation of nodal signaling pathway
GO.0005141	0.586946	go_mf	interleukin-10 receptor binding
R.HSA.1614603	0.586946	reactome	Cysteine formation from homocysteine
R.HSA.9029558	0.586946	reactome	NR1H2 & NR1H3 regulate gene expression linked to lipogenesis
hsa00340	0.586946	kegg	Histidine metabolism
R.HSA.8939242	0.586713	reactome	RUNX1 regulates transcription of genes involved in differentiation of keratinocytes
GO.0110151	0.58648	go_bp	positive regulation of biomineralization
R.HSA.5690338	0.58648	reactome	Defective ABCC6 causes PXE
GO.0051264	0.586247	go_mf	mono-olein transacylation activity
GO.0051265	0.586247	go_mf	diolein transacylation activity
R.HSA.9646303	0.586247	reactome	Evasion of Oncogene Induced Senescence Due to p14ARF Defects
R.HSA.9646304	0.586247	reactome	Evasion of Oxidative Stress Induced Senescence Due to p14ARF Defects
hsa04350	0.586247	kegg	TGF-beta signaling pathway
GO.0008448	0.586131	go_mf	N-acetylglucosamine-6-phosphate deacetylase activity
GO.0047419	0.586131	go_mf	N-acetylgalactosamine-6-phosphate deacetylase activity
hsa05310	0.586014	kegg	Asthma
hsa04916	0.586014	kegg	Melanogenesis
GO.0016844	0.585781	go_mf	strictosidine synthase activity
R.HSA.211736	0.585781	reactome	Stimulation of the cell death response by PAK-2p34
R.HSA.1483226	0.585781	reactome	Synthesis of PI
hsa00030	0.585781	kegg	Pentose phosphate pathway
GO.1902659	0.585664	go_bp	regulation of glucose mediated signaling pathway
GO.0005477	0.585664	go_mf	pyruvate secondary active transmembrane transporter activity
GO.1905899	0.585548	go_bp	regulation of smooth muscle tissue development
GO.0000225	0.585548	go_mf	N-acetylglucosaminylphosphatidylinositol deacetylase activity
R.HSA.5250982	0.585548	reactome	Toxicity of tetanus toxin (tetX)
R.HSA.69273	0.585548	reactome	Cyclin A/B1/B2 associated events during G2/M transition
GO.0042144	0.585315	go_bp	vacuole fusion, non-autophagic
GO.0046293	0.585315	go_bp	formaldehyde biosynthetic process
hsa05218	0.585315	kegg	Melanoma
GO.1902884	0.584848	go_bp	positive regulation of response to oxidative stress
GO.0010755	0.584848	go_bp	regulation of plasminogen activation
GO.1905203	0.584848	go_bp	regulation of connective tissue replacement
GO.0033791	0.584848	go_mf	3alpha,7alpha,12alpha-trihydroxy-5beta-cholestanoyl-CoA 24-hydroxylase activity
GO.0031370	0.584848	go_mf	eukaryotic initiation factor 4G binding
hsa04015	0.584848	kegg	Rap1 signaling pathway
GO.0047021	0.584732	go_mf	15-hydroxyprostaglandin dehydrogenase (NADP+) activity
GO.0050221	0.584732	go_mf	prostaglandin-E2 9-reductase activity
GO.1905188	0.584615	go_bp	positive regulation of metaphase/anaphase transition of meiosis I
R.HSA.9662001	0.584615	reactome	Defective factor VIII causes hemophilia A
GO.0015024	0.584499	go_mf	glucuronate-2-sulfatase activity
GO.0030697	0.584382	go_mf	S-adenosylmethionine-dependent tRNA (m5U54) methyltransferase activity
GO.0002652	0.584149	go_bp	regulation of tolerance induction dependent upon immune response
GO.0002838	0.584149	go_bp	negative regulation of immune response to tumor cell
GO.0032712	0.584149	go_bp	negative regulation of interleukin-3 production
GO.0071656	0.584149	go_bp	negative regulation of granulocyte colony-stimulating factor production
GO.0004122	0.584149	go_mf	cystathionine beta-synthase activity
GO.0070025	0.584149	go_mf	carbon monoxide binding
GO.0070523	0.584149	go_mf	11-beta-hydroxysteroid dehydrogenase (NAD+) activity
hsa00830	0.584149	kegg	Retinol metabolism
hsa04114	0.584149	kegg	Oocyte meiosis
GO.0070235	0.583916	go_bp	regulation of activation-induced cell death of T cells
GO.2000452	0.583916	go_bp	regulation of CD8-positive, alpha-beta cytotoxic T cell extravasation
GO.0034474	0.583916	go_bp	U2 snRNA 3'-end processing
GO.0005369	0.583916	go_mf	taurine:sodium symporter activity
R.HSA.191273	0.583916	reactome	Cholesterol biosynthesis
R.HSA.8964058	0.583916	reactome	HDL remodeling
hsa04918	0.583683	kegg	Thyroid hormone synthesis
hsa04912	0.583683	kegg	GnRH signaling pathway
R.HSA.5632928	0.58345	reactome	Defective Mismatch Repair Associated With MSH2
R.HSA.171306	0.58345	reactome	Packaging Of Telomere Ends
GO.0044088	0.583333	go_bp	regulation of vacuole organization
GO.0000334	0.583333	go_mf	3-hydroxyanthranilate 3,4-dioxygenase activity
GO.0045819	0.583217	go_bp	positive regulation of glycogen catabolic process
R.HSA.9629232	0.583217	reactome	Defective Base Excision Repair Associated with NEIL3
R.HSA.9636003	0.583217	reactome	NEIL3-mediated resolution of ICLs
R.HSA.2206282	0.583217	reactome	MPS IIIB - Sanfilippo syndrome B
R.HSA.446199	0.583217	reactome	Synthesis of Dolichyl-phosphate
GO.0015728	0.5831	go_bp	mevalonate transport
GO.0051780	0.5831	go_bp	behavioral response to nutrient
GO.0015130	0.5831	go_mf	mevalonate transmembrane transporter activity
GO.0061620	0.582984	go_bp	glycolytic process through glucose-6-phosphate
GO.0043843	0.582984	go_mf	ADP-specific glucokinase activity
R.HSA.1247673	0.582984	reactome	Erythrocytes take up oxygen and release carbon dioxide
R.HSA.8956320	0.582984	reactome	Nucleotide biosynthesis
GO.0034505	0.582751	go_bp	tooth mineralization
GO.0071306	0.582751	go_bp	cellular response to vitamin E
GO.0015067	0.582751	go_mf	amidinotransferase activity
GO.0015068	0.582751	go_mf	glycine amidinotransferase activity
GO.0031408	0.582517	go_bp	oxylipin biosynthetic process
GO.0003989	0.582517	go_mf	acetyl-CoA carboxylase activity
GO.0004498	0.582401	go_mf	calcidiol 1-monooxygenase activity
GO.0062185	0.582401	go_mf	secalciferol 1-monooxygenase activity
R.HSA.5579014	0.582401	reactome	Defective CYP27B1 causes VDDR1A
GO.0070304	0.582284	go_bp	positive regulation of stress-activated protein kinase signaling cascade
GO.0001792	0.582284	go_mf	polymeric immunoglobulin receptor activity
GO.0106105	0.582284	go_mf	Ala-tRNA(Thr) hydrolase activity
GO.0004108	0.582284	go_mf	citrate (Si)-synthase activity
GO.0036440	0.582284	go_mf	citrate synthase activity
GO.0019321	0.582051	go_bp	pentose metabolic process
GO.0019150	0.582051	go_mf	D-ribulokinase activity
R.HSA.3359473	0.582051	reactome	Defective MMADHC causes MMAHCD
R.HSA.68884	0.581818	reactome	Mitotic Telophase/Cytokinesis
R.HSA.5635851	0.581585	reactome	GLI proteins bind promoters of Hh responsive genes to promote transcription
hsa01040	0.581585	kegg	Biosynthesis of unsaturated fatty acids
GO.0047166	0.581352	go_mf	1-alkenylglycerophosphoethanolamine O-acyltransferase activity
GO.0008817	0.581119	go_mf	cob(I)yrinic acid a,c-diamide adenosyltransferase activity
R.HSA.3359471	0.581119	reactome	Defective MMAB causes MMA, cblB type
GO.0004502	0.580886	go_mf	kynurenine 3-monooxygenase activity
GO.0008747	0.580886	go_mf	N-acetylneuraminate lyase activity
GO.0004807	0.580886	go_mf	triose-phosphate isomerase activity
GO.0008929	0.580886	go_mf	methylglyoxal synthase activity
R.HSA.5619092	0.580886	reactome	Defective SLC9A6 causes X-linked, syndromic mental retardation,, Christianson type (MRXSCH)
GO.1901148	0.580769	go_bp	gene expression involved in extracellular matrix organization
R.HSA.5340573	0.580653	reactome	LGK974 inhibits PORCN
R.HSA.8869496	0.580653	reactome	TFAP2A acts as a transcriptional repressor during retinoic acid induced cell differentiation
R.HSA.5658623	0.580653	reactome	FGFRL1 modulation of FGFR1 signaling
hsa00670	0.580653	kegg	One carbon pool by folate
R.HSA.192905	0.58042	reactome	vRNP Assembly
GO.0060721	0.580186	go_bp	regulation of spongiotrophoblast cell proliferation
GO.0140454	0.580186	go_bp	protein aggregate center assembly
GO.0003908	0.580186	go_mf	methylated-DNA-[protein]-cysteine S-methyltransferase activity
R.HSA.5657655	0.580186	reactome	MGMT-mediated DNA damage reversal
hsa01250	0.580186	kegg	Biosynthesis of nucleotide sugars
GO.0051916	0.579953	go_mf	granulocyte colony-stimulating factor binding
GO.0016817	0.579953	go_mf	hydrolase activity, acting on acid anhydrides
R.HSA.77108	0.579953	reactome	Utilization of Ketone Bodies
hsa01200	0.579953	kegg	Carbon metabolism
GO.1905706	0.579953	go_bp	regulation of mitochondrial ATP synthesis coupled proton transport
hsa05211	0.57972	kegg	Renal cell carcinoma
R.HSA.5619063	0.579487	reactome	Defective SLC29A3 causes histiocytosis-lymphadenopathy plus syndrome (HLAS)
GO.0005166	0.579371	go_mf	neurotrophin p75 receptor binding
hsa04913	0.579254	kegg	Ovarian steroidogenesis
GO.0019767	0.579138	go_mf	IgE receptor activity
GO.0002295	0.579021	go_bp	T-helper cell lineage commitment
GO.0060377	0.579021	go_bp	negative regulation of mast cell differentiation
GO.0050337	0.579021	go_mf	thiosulfate-thiol sulfurtransferase activity
GO.0001512	0.579021	go_mf	dihydronicotinamide riboside quinone reductase activity
GO.0016661	0.579021	go_mf	oxidoreductase activity, acting on other nitrogenous compounds as donors
GO.1904408	0.579021	go_mf	melatonin binding
GO.1905594	0.579021	go_mf	resveratrol binding
R.HSA.5619037	0.578904	reactome	Defective SLC35A1 causes congenital disorder of glycosylation 2F (CDG2F)
R.HSA.5663020	0.578904	reactome	Defective SLC35A1 causes congenital disorder of glycosylation 2F (CDG2F)
GO.0006041	0.578788	go_bp	glucosamine metabolic process
GO.0009240	0.578788	go_bp	isopentenyl diphosphate biosynthetic process
GO.0050992	0.578788	go_bp	dimethylallyl diphosphate biosynthetic process
GO.0004610	0.578788	go_mf	phosphoacetylglucosamine mutase activity
GO.0042586	0.578788	go_mf	peptide deformylase activity
GO.0004452	0.578788	go_mf	isopentenyl-diphosphate delta-isomerase activity
R.HSA.168268	0.578788	reactome	Virus Assembly and Release
R.HSA.168316	0.578788	reactome	Assembly of Viral Components at the Budding Site
R.HSA.8948700	0.578788	reactome	Competing endogenous RNAs (ceRNAs) regulate PTEN translation
GO.0033274	0.578788	go_bp	response to vitamin B2
GO.1903259	0.578788	go_bp	exon-exon junction complex disassembly
GO.0004489	0.578788	go_mf	methylenetetrahydrofolate reductase (NAD(P)H) activity
GO.0106312	0.578788	go_mf	methylenetetrahydrofolate reductase NADH activity
GO.0106313	0.578788	go_mf	methylenetetrahydrofolate reductase NADPH activity
GO.0034211	0.578671	go_mf	GTP-dependent protein kinase activity
GO.0036479	0.578671	go_mf	peroxidase inhibitor activity
R.HSA.6793080	0.578555	reactome	rRNA modification in the mitochondrion
R.HSA.5654219	0.578555	reactome	Phospholipase C-mediated cascade: FGFR1
R.HSA.9603381	0.578555	reactome	Activated NTRK3 signals through PI3K
GO.0018738	0.578438	go_mf	S-formylglutathione hydrolase activity
GO.0005289	0.578322	go_mf	high-affinity L-arginine transmembrane transporter activity
GO.0005292	0.578322	go_mf	high-affinity lysine transmembrane transporter activity
R.HSA.8853383	0.578322	reactome	Lysosomal oligosaccharide catabolism
GO.0035702	0.578322	go_bp	monocyte homeostasis
hsa05010	0.578322	kegg	Alzheimer disease
hsa04922	0.578322	kegg	Glucagon signaling pathway
GO.0036466	0.578089	go_bp	synaptic vesicle recycling via endosome
GO.0062069	0.578089	go_mf	GARP complex binding
R.HSA.2142688	0.578089	reactome	Synthesis of 5-eicosatetraenoic acids
GO.0002176	0.577855	go_bp	male germ cell proliferation
GO.1901698	0.577855	go_bp	response to nitrogen compound
GO.1904844	0.577855	go_bp	response to L-glutamine
GO.1904880	0.577855	go_bp	response to hydrogen sulfide
GO.1905395	0.577855	go_bp	response to flavonoid
GO.0070736	0.577855	go_mf	protein-glycine ligase activity, initiating
GO.0050136	0.577855	go_mf	NADH dehydrogenase (quinone) activity
GO.0140010	0.577855	go_mf	D-aspartate transmembrane transporter activity
R.HSA.5619067	0.577855	reactome	Defective SLC1A1 is implicated in schizophrenia 18 (SCZD18) and dicarboxylic aminoaciduria (DCBXA)
R.HSA.187706	0.577855	reactome	Signalling to p38 via RIT and RIN
GO.2000409	0.577622	go_bp	positive regulation of T cell extravasation
GO.0047412	0.577389	go_mf	N-(long-chain-acyl)ethanolamine deacylase activity
hsa04721	0.577389	kegg	Synaptic vesicle cycle
hsa04520	0.577156	kegg	Adherens junction
R.HSA.2644605	0.576923	reactome	FBXW7 Mutants and NOTCH1 in Cancer
R.HSA.2644607	0.576923	reactome	Loss of Function of FBXW7 in Cancer and NOTCH1 Signaling
hsa00061	0.576923	kegg	Fatty acid biosynthesis
GO.1905584	0.57669	go_bp	outer hair cell apoptotic process
R.HSA.451307	0.57669	reactome	Activation of Na-permeable kainate receptors
GO.1900225	0.576573	go_bp	regulation of NLRP3 inflammasome complex assembly
R.HSA.169131	0.576573	reactome	Inhibition of PKR
R.HSA.5619096	0.576457	reactome	Defective SLC5A5 causes thyroid dyshormonogenesis 1 (TDH1)
hsa00350	0.576457	kegg	Tyrosine metabolism
hsa04152	0.576457	kegg	AMPK signaling pathway
GO.0072214	0.57634	go_bp	metanephric cortex development
GO.0072219	0.57634	go_bp	metanephric cortical collecting duct development
GO.0072235	0.57634	go_bp	metanephric distal tubule development
GO.0010424	0.576224	go_bp	DNA methylation on cytosine within a CG sequence
GO.0036166	0.576224	go_bp	phenotypic switching
GO.1900148	0.576224	go_bp	negative regulation of Schwann cell migration
GO.1905045	0.576224	go_bp	negative regulation of Schwann cell proliferation involved in axon regeneration
R.HSA.9636467	0.576224	reactome	Blockage of phagosome acidification
GO.0048073	0.575991	go_bp	regulation of eye pigmentation
GO.0001581	0.575991	go_bp	detection of chemical stimulus involved in sensory perception of sour taste
GO.0009415	0.575991	go_bp	response to water
GO.0098902	0.575991	go_bp	regulation of membrane depolarization during action potential
GO.0046624	0.575991	go_mf	sphingolipid transporter activity
GO.0033040	0.575991	go_mf	sour taste receptor activity
GO.0008783	0.575991	go_mf	agmatinase activity
R.HSA.8941237	0.575991	reactome	Invadopodia formation
R.HSA.166187	0.575991	reactome	Mitochondrial Uncoupling
R.HSA.167826	0.575991	reactome	The fatty acid cycling model
R.HSA.167827	0.575991	reactome	The proton buffering model
hsa00780	0.575758	kegg	Biotin metabolism
GO.0016784	0.575758	go_mf	3-mercaptopyruvate sulfurtransferase activity
GO.0031729	0.575758	go_mf	CCR4 chemokine receptor binding
R.HSA.1059683	0.575758	reactome	Interleukin-6 signaling
GO.0032413	0.575524	go_bp	negative regulation of ion transmembrane transporter activity
GO.0036017	0.575524	go_bp	response to erythropoietin
GO.1904039	0.575524	go_bp	negative regulation of iron export across plasma membrane
GO.1904255	0.575524	go_bp	negative regulation of iron ion transmembrane transporter activity
GO.1904479	0.575524	go_bp	negative regulation of intestinal absorption
GO.0036399	0.575524	go_bp	TCR signalosome assembly
GO.0097690	0.575524	go_mf	iron ion transmembrane transporter inhibitor activity
R.HSA.3065678	0.575524	reactome	SUMO is transferred from E1 to E2 (UBE2I, UBC9)
GO.0008127	0.575291	go_mf	quercetin 2,3-dioxygenase activity
R.HSA.163754	0.575291	reactome	Insulin effects increased synthesis of Xylulose-5-Phosphate
GO.0030961	0.575175	go_bp	peptidyl-arginine hydroxylation
GO.0000916	0.575058	go_bp	actomyosin contractile ring contraction
GO.0072319	0.575058	go_bp	vesicle uncoating
GO.1904896	0.575058	go_bp	ESCRT complex disassembly
R.HSA.209563	0.575058	reactome	Axonal growth stimulation
GO.1902239	0.575058	go_bp	negative regulation of intrinsic apoptotic signaling pathway in response to osmotic stress by p53 class mediator
GO.0052665	0.575058	go_mf	tRNA (uracil-2'-O-)-methyltransferase activity
GO.0047352	0.575058	go_mf	adenylylsulfate-ammonia adenylyltransferase activity
GO.0047627	0.575058	go_mf	adenylylsulfatase activity
GO.0070123	0.575058	go_mf	transforming growth factor beta receptor activity, type III
GO.0050683	0.575058	go_mf	AF-1 domain binding
GO.0005998	0.574825	go_bp	xylulose catabolic process
GO.0004856	0.574825	go_mf	xylulokinase activity
GO.0031073	0.574825	go_mf	cholesterol 26-hydroxylase activity
GO.0047103	0.574825	go_mf	3-alpha,7-alpha,12-alpha-trihydroxycholestan-26-al 26-oxidoreductase activity
GO.0047748	0.574825	go_mf	cholestanetetraol 26-dehydrogenase activity
GO.0047749	0.574825	go_mf	cholestanetriol 26-monooxygenase activity
R.HSA.5578996	0.574825	reactome	Defective CYP27A1 causes CTX
GO.0003421	0.574592	go_bp	growth plate cartilage axis specification
GO.1903403	0.574592	go_bp	negative regulation of renal phosphate excretion
GO.0015658	0.574592	go_mf	branched-chain amino acid transmembrane transporter activity
GO.0018477	0.574592	go_mf	benzaldehyde dehydrogenase (NADP+) activity
GO.0033721	0.574592	go_mf	aldehyde dehydrogenase (NADP+) activity
R.HSA.109703	0.574592	reactome	PKB-mediated events
R.HSA.165160	0.574592	reactome	PDE3B signalling
R.HSA.8985586	0.574592	reactome	SLIT2:ROBO1 increases RHOA activity
R.HSA.1433617	0.574592	reactome	Regulation of signaling by NODAL
GO.0036143	0.574359	go_mf	kringle domain binding
GO.0036487	0.574359	go_mf	nitric-oxide synthase inhibitor activity
R.HSA.5662853	0.574242	reactome	Essential pentosuria
GO.0014835	0.574126	go_bp	myoblast differentiation involved in skeletal muscle regeneration
GO.0061196	0.574126	go_bp	fungiform papilla development
R.HSA.9018682	0.574126	reactome	Biosynthesis of maresins
hsa04540	0.574126	kegg	Gap junction
R.HSA.5619052	0.573893	reactome	Defective SLC9A9 causes autism 16 (AUTS16)
GO.0016150	0.57366	go_mf	translation release factor activity, codon nonspecific
GO.0070572	0.57366	go_bp	positive regulation of neuron projection regeneration
R.HSA.8874081	0.57366	reactome	MET activates PTK2 signaling
GO.1900224	0.573543	go_bp	positive regulation of nodal signaling pathway involved in determination of lateral mesoderm left/right asymmetry
GO.0036116	0.573543	go_bp	long-chain fatty-acyl-CoA catabolic process
GO.1900535	0.573543	go_bp	palmitic acid biosynthetic process
GO.0034128	0.573427	go_bp	negative regulation of MyD88-independent toll-like receptor signaling pathway
GO.0034655	0.573427	go_bp	nucleobase-containing compound catabolic process
GO.0002792	0.573427	go_bp	negative regulation of peptide secretion
GO.0035691	0.573427	go_bp	macrophage migration inhibitory factor signaling pathway
GO.0008116	0.573427	go_mf	prostaglandin-I synthase activity
GO.0042658	0.573427	go_mf	MHC class II protein binding, via antigen binding groove
GO.0099534	0.573427	go_mf	calcium ion binding involved in regulation of presynaptic cytosolic calcium ion concentration
R.HSA.211994	0.573427	reactome	Sterols are 12-hydroxylated by CYP8B1
R.HSA.3215018	0.573427	reactome	Processing and activation of SUMO
hsa00561	0.573427	kegg	Glycerolipid metabolism
R.HSA.5619108	0.57331	reactome	Defective SLC27A4 causes ichthyosis prematurity syndrome (IPS)
GO.0061430	0.57296	go_bp	bone trabecula morphogenesis
GO.0071348	0.57296	go_bp	cellular response to interleukin-11
GO.1903725	0.57296	go_bp	regulation of phospholipid metabolic process
GO.0019771	0.57296	go_mf	high-affinity IgG receptor activity
GO.0018423	0.57296	go_mf	protein C-terminal leucine carboxyl O-methyltransferase activity
GO.0036363	0.572844	go_bp	transforming growth factor beta activation
GO.0060405	0.572844	go_bp	regulation of penile erection
GO.0030984	0.572844	go_mf	kininogen binding
GO.0031690	0.572844	go_mf	adrenergic receptor binding
GO.0009234	0.572727	go_bp	menaquinone biosynthetic process
GO.0032194	0.572727	go_bp	ubiquinone biosynthetic process via 3,4-dihydroxy-5-polyprenylbenzoate
GO.0042371	0.572727	go_bp	vitamin K biosynthetic process
R.HSA.9006821	0.572727	reactome	Alternative Lengthening of Telomeres (ALT)
R.HSA.9670613	0.572727	reactome	Defective Inhibition of DNA Recombination at Telomere Due to DAXX Mutations
R.HSA.9670615	0.572727	reactome	Defective Inhibition of DNA Recombination at Telomere Due to ATRX Mutations
R.HSA.9670621	0.572727	reactome	Defective Inhibition of DNA Recombination at Telomere
R.HSA.9673013	0.572727	reactome	Diseases of Telomere Maintenance
R.HSA.5619062	0.572494	reactome	Defective SLC1A3 causes episodic ataxia 6 (EA6)
GO.0008119	0.572145	go_mf	thiopurine S-methyltransferase activity
R.HSA.5578995	0.572145	reactome	Defective TPMT causes TPMT deficiency
GO.0015142	0.571795	go_mf	tricarboxylic acid transmembrane transporter activity
GO.0071913	0.571795	go_mf	citrate secondary active transmembrane transporter activity
R.HSA.9672383	0.571795	reactome	Defective factor IX causes thrombophilia
R.HSA.9672396	0.571795	reactome	Defective cofactor function of FVIIIa variant
R.HSA.9673202	0.571795	reactome	Defective F9 variant does not activate FX
GO.0090721	0.571562	go_bp	primary adaptive immune response involving T cells and B cells
GO.0016250	0.571562	go_mf	N-sulfoglucosamine sulfohydrolase activity
R.HSA.2206307	0.571562	reactome	MPS IIIA - Sanfilippo syndrome A
R.HSA.500753	0.571562	reactome	Pyrimidine biosynthesis
R.HSA.6807047	0.571562	reactome	Cholesterol biosynthesis via desmosterol
R.HSA.6807062	0.571562	reactome	Cholesterol biosynthesis via lathosterol
R.HSA.166663	0.571562	reactome	Initial triggering of complement
hsa00750	0.571562	kegg	Vitamin B6 metabolism
hsa05222	0.571562	kegg	Small cell lung cancer
GO.0060734	0.571329	go_bp	regulation of endoplasmic reticulum stress-induced eIF2 alpha phosphorylation
GO.0052652	0.571329	go_bp	cyclic purine nucleotide metabolic process
GO.0008269	0.571329	go_mf	JAK pathway signal transduction adaptor activity
GO.0002135	0.571329	go_mf	CTP binding
GO.0032564	0.571329	go_mf	dATP binding
GO.0018276	0.571096	go_bp	isopeptide cross-linking via N6-glycyl-L-lysine
GO.0034247	0.571096	go_bp	snoRNA splicing
GO.0016287	0.570979	go_mf	glycerone-phosphate O-acyltransferase activity
R.HSA.2142816	0.570862	reactome	Synthesis of (16-20)-hydroxyeicosatetraenoic acids (HETE)
R.HSA.2892245	0.570862	reactome	POU5F1 (OCT4), SOX2, NANOG repress genes related to differentiation
hsa04392	0.570862	kegg	Hippo signaling pathway - multiple species
hsa00480	0.570862	kegg	Glutathione metabolism
R.HSA.6806664	0.570629	reactome	Metabolism of vitamin K
GO.0002319	0.570396	go_bp	memory B cell differentiation
GO.0036321	0.570396	go_bp	ghrelin secretion
GO.0090275	0.570396	go_bp	negative regulation of somatostatin secretion
GO.0036424	0.570396	go_mf	L-phosphoserine phosphatase activity
GO.0003991	0.570396	go_mf	acetylglutamate kinase activity
GO.0004042	0.570396	go_mf	acetyl-CoA:L-glutamate N-acetyltransferase activity
GO.0103045	0.570396	go_mf	methione N-acyltransferase activity
R.HSA.9022927	0.570396	reactome	MECP2 regulates transcription of genes involved in GABA signaling
R.HSA.390651	0.570163	reactome	Dopamine receptors
hsa00310	0.570163	kegg	Lysine degradation
GO.0006678	0.56993	go_bp	glucosylceramide metabolic process
GO.0014004	0.56993	go_bp	microglia differentiation
GO.0021859	0.56993	go_bp	pyramidal neuron differentiation
GO.1901805	0.56993	go_bp	beta-glucoside catabolic process
GO.1904457	0.56993	go_bp	positive regulation of neuronal action potential
GO.0010859	0.56993	go_mf	calcium-dependent cysteine-type endopeptidase inhibitor activity
GO.0102522	0.56993	go_mf	tRNA 4-demethylwyosine alpha-amino-alpha-carboxypropyltransferase activity
R.HSA.5579024	0.56993	reactome	Defective MAT1A causes MATD
GO.0106335	0.569697	go_mf	tRNA (carboxymethyluridine(34)-5-O)-methyltransferase activity
R.HSA.110362	0.569697	reactome	POLB-Dependent Long Patch Base Excision Repair
GO.0002505	0.569464	go_bp	antigen processing and presentation of polysaccharide antigen via MHC class II
GO.0002747	0.569464	go_bp	antigen processing and presentation following phagocytosis
GO.0046754	0.569464	go_bp	viral exocytosis
GO.0031682	0.569464	go_mf	G-protein gamma-subunit binding
R.HSA.4720454	0.569464	reactome	Defective ALG9 causes CDG-1l
R.HSA.8943723	0.569464	reactome	Regulation of PTEN mRNA translation
GO.0070510	0.569347	go_bp	regulation of histone H4-K20 methylation
GO.0033787	0.569231	go_mf	cyanocobalamin reductase (cyanide-eliminating) activity
R.HSA.3359474	0.569231	reactome	Defective MMACHC causes MAHCC
R.HSA.73728	0.569231	reactome	RNA Polymerase I Promoter Opening
R.HSA.5603029	0.569231	reactome	IkBA variant leads to EDA-ID
hsa04024	0.569231	kegg	cAMP signaling pathway
GO.0035602	0.568998	go_bp	fibroblast growth factor receptor signaling pathway involved in negative regulation of apoptotic process in bone marrow cell
GO.0035603	0.568998	go_bp	fibroblast growth factor receptor signaling pathway involved in hemopoiesis
GO.0035604	0.568998	go_bp	fibroblast growth factor receptor signaling pathway involved in positive regulation of cell proliferation in bone marrow
GO.0035607	0.568998	go_bp	fibroblast growth factor receptor signaling pathway involved in orbitofrontal cortex development
GO.0060601	0.568998	go_bp	lateral sprouting from an epithelium
R.HSA.2023837	0.568998	reactome	Signaling by FGFR2 amplification mutants
R.HSA.8853333	0.568998	reactome	Signaling by FGFR2 fusions
R.HSA.1306955	0.568998	reactome	GRB7 events in ERBB2 signaling
GO.0061798	0.568881	go_mf	GTP 3',8'-cyclase activity
GO.0061799	0.568881	go_mf	cyclic pyranopterin monophosphate synthase activity
GO.0099580	0.568765	go_mf	ion antiporter activity involved in regulation of postsynaptic membrane potential
R.HSA.173623	0.568765	reactome	Classical antibody-mediated complement activation
R.HSA.5339700	0.568765	reactome	Signaling by TCF7L2 mutants
R.HSA.189085	0.568765	reactome	Digestion of dietary carbohydrate
R.HSA.9672391	0.568765	reactome	Defective F8 cleavage by thrombin
R.HSA.9672393	0.568765	reactome	Defective F8 binding to von Willebrand factor
GO.0034593	0.568531	go_mf	phosphatidylinositol bisphosphate phosphatase activity
R.HSA.964827	0.568298	reactome	Progressive trimming of alpha-1,2-linked mannose residues from Man9/8/7GlcNAc2 to produce Man5GlcNAc2
R.HSA.446205	0.568298	reactome	Synthesis of GDP-mannose
R.HSA.1236973	0.568298	reactome	Cross-presentation of particulate exogenous antigens (phagosomes)
GO.0007039	0.568182	go_bp	protein catabolic process in the vacuole
GO.0010272	0.568182	go_bp	response to silver ion
GO.0097188	0.568182	go_bp	dentin mineralization
GO.0102009	0.568065	go_mf	proline dipeptidase activity
R.HSA.5579022	0.568065	reactome	Defective GGT1 causes GLUTH
R.HSA.9035968	0.568065	reactome	Defective GGT1 in aflatoxin detoxification causes GLUTH
R.HSA.426496	0.568065	reactome	Post-transcriptional silencing by small RNAs
hsa05414	0.568065	kegg	Dilated cardiomyopathy
hsa05202	0.568065	kegg	Transcriptional misregulation in cancer
GO.0010921	0.567832	go_bp	regulation of phosphatase activity
GO.0099626	0.567832	go_mf	voltage-gated calcium channel activity involved in regulation of presynaptic cytosolic calcium levels
R.HSA.1237112	0.567832	reactome	Methionine salvage pathway
R.HSA.2142670	0.567366	reactome	Synthesis of epoxy (EET) and dihydroxyeicosatrienoic acids (DHET)
hsa05031	0.567366	kegg	Amphetamine addiction
GO.1900542	0.567249	go_bp	regulation of purine nucleotide metabolic process
GO.0016682	0.567249	go_mf	oxidoreductase activity, acting on diphenols and related substances as donors, oxygen as acceptor
GO.0003882	0.567133	go_mf	CDP-diacylglycerol-serine O-phosphatidyltransferase activity
GO.0008386	0.567133	go_mf	cholesterol monooxygenase (side-chain-cleaving) activity
GO.0047291	0.567133	go_mf	lactosylceramide alpha-2,3-sialyltransferase activity
R.HSA.140179	0.567133	reactome	Amine Oxidase reactions
R.HSA.77588	0.567133	reactome	SLBP Dependent Processing of Replication-Dependent Histone Pre-mRNAs
R.HSA.390696	0.567133	reactome	Adrenoceptors
R.HSA.418890	0.567133	reactome	Role of second messengers in netrin-1 signaling
R.HSA.9018896	0.567133	reactome	Biosynthesis of E-series 18(S)-resolvins
hsa00520	0.567133	kegg	Amino sugar and nucleotide sugar metabolism
hsa05016	0.567133	kegg	Huntington disease
GO.0140314	0.5669	go_mf	calcium ion sequestering activity
R.HSA.1614517	0.5669	reactome	Sulfide oxidation to sulfate
R.HSA.9664535	0.5669	reactome	LTC4-CYSLTR mediated IL4 production
R.HSA.9649913	0.5669	reactome	RAS GTPase cycle mutants
GO.0001777	0.566783	go_bp	T cell homeostatic proliferation
GO.0002358	0.566783	go_bp	B cell homeostatic proliferation
GO.0032976	0.566783	go_bp	release of matrix enzymes from mitochondria
GO.1990117	0.566783	go_bp	B cell receptor apoptotic signaling pathway
GO.0001642	0.566783	go_mf	group III metabotropic glutamate receptor activity
GO.0008455	0.566783	go_mf	alpha-1,6-mannosylglycoprotein 2-beta-N-acetylglucosaminyltransferase activity
R.HSA.4793952	0.566783	reactome	Defective MGAT2 causes CDG-2a
GO.0009231	0.566667	go_bp	riboflavin biosynthetic process
GO.0009398	0.566667	go_bp	FMN biosynthetic process
GO.0034127	0.566667	go_bp	regulation of MyD88-independent toll-like receptor signaling pathway
GO.0097275	0.566667	go_bp	cellular ammonium homeostasis
GO.0097276	0.566667	go_bp	cellular creatinine homeostasis
GO.0097277	0.566667	go_bp	cellular urea homeostasis
GO.0008531	0.566667	go_mf	riboflavin kinase activity
GO.0019780	0.566667	go_mf	FAT10 activating enzyme activity
GO.1990190	0.566667	go_mf	peptide-glutamate-N-acetyltransferase activity
R.HSA.110381	0.566667	reactome	Resolution of AP sites via the single-nucleotide replacement pathway
hsa00510	0.566667	kegg	N-Glycan biosynthesis
GO.0047220	0.566434	go_mf	galactosylxylosylprotein 3-beta-galactosyltransferase activity
hsa04727	0.566434	kegg	GABAergic synapse
R.HSA.209931	0.5662	reactome	Serotonin and melatonin biosynthesis
R.HSA.417957	0.5662	reactome	P2Y receptors
GO.0045112	0.5662	go_bp	integrin biosynthetic process
hsa00410	0.5662	kegg	beta-Alanine metabolism
R.HSA.4341670	0.565967	reactome	Defective NEU1 causes sialidosis
R.HSA.111446	0.565967	reactome	Activation of BIM and translocation to mitochondria
GO.0048069	0.565851	go_bp	eye pigmentation
R.HSA.9723905	0.565734	reactome	Loss of function of TP53 in cancer due to loss of tetramerization ability
R.HSA.9723907	0.565734	reactome	Loss of Function of TP53 in Cancer
R.HSA.71737	0.565734	reactome	Pyrophosphate hydrolysis
GO.0019747	0.565501	go_bp	regulation of isoprenoid metabolic process
GO.0004827	0.565268	go_mf	proline-tRNA ligase activity
R.HSA.2206305	0.565268	reactome	MPS IIID - Sanfilippo syndrome D
R.HSA.9674519	0.565268	reactome	Defective F8 sulfation at Y1699
hsa00440	0.565268	kegg	Phosphonate and phosphinate metabolism
R.HSA.1855191	0.565035	reactome	Synthesis of IPs in the nucleus
R.HSA.9014826	0.564802	reactome	Interleukin-36 pathway
R.HSA.187024	0.564802	reactome	NGF-independant TRKA activation
R.HSA.70350	0.564802	reactome	Fructose catabolism
GO.1905355	0.564569	go_bp	spine apparatus assembly
R.HSA.5619111	0.564569	reactome	Defective SLC20A2 causes idiopathic basal ganglia calcification 1 (IBGC1)
R.HSA.9026527	0.564569	reactome	Activated NTRK2 signals through PLCG1
GO.0031439	0.564452	go_bp	positive regulation of mRNA cleavage
GO.2000975	0.564452	go_bp	positive regulation of pro-B cell differentiation
GO.1902271	0.564336	go_mf	D3 vitamins binding
R.HSA.5579027	0.564336	reactome	Defective CYP27B1 causes VDDR1B
hsa00900	0.564336	kegg	Terpenoid backbone biosynthesis
GO.0038184	0.564103	go_bp	cell surface bile acid receptor signaling pathway
GO.1904056	0.564103	go_bp	positive regulation of cholangiocyte proliferation
GO.0038181	0.564103	go_mf	bile acid receptor activity
GO.0038182	0.564103	go_mf	G protein-coupled bile acid receptor activity
R.HSA.5627083	0.564103	reactome	RHO GTPases regulate CFTR trafficking
GO.0050655	0.563869	go_bp	dermatan sulfate proteoglycan metabolic process
R.HSA.8852405	0.56317	reactome	Signaling by MST1
GO.0002222	0.56317	go_bp	stimulatory killer cell immunoglobulin-like receptor signaling pathway
GO.0002274	0.56317	go_bp	myeloid leukocyte activation
GO.0004657	0.56317	go_mf	proline dehydrogenase activity
R.HSA.111367	0.56317	reactome	SLBP independent Processing of Histone Pre-mRNAs
GO.0035538	0.562937	go_mf	carbohydrate response element binding
R.HSA.9018676	0.562937	reactome	Biosynthesis of D-series resolvins
GO.0003058	0.562704	go_bp	hormonal regulation of the force of heart contraction
GO.0003099	0.562704	go_bp	positive regulation of the force of heart contraction by chemical signal
GO.0009932	0.562704	go_bp	cell tip growth
R.HSA.5250992	0.562704	reactome	Toxicity of botulinum toxin type E (botE)
GO.0002470	0.562471	go_bp	plasmacytoid dendritic cell antigen processing and presentation
R.HSA.71262	0.562471	reactome	Carnitine synthesis
hsa04360	0.562471	kegg	Axon guidance
R.HSA.9636569	0.562471	reactome	Suppression of autophagy
hsa00062	0.562471	kegg	Fatty acid elongation
GO.0046715	0.562354	go_mf	active borate transmembrane transporter activity
GO.0035801	0.562238	go_bp	adrenal cortex development
R.HSA.5662702	0.562005	reactome	Melanin biosynthesis
GO.1905663	0.561772	go_bp	positive regulation of telomerase RNA reverse transcriptase activity
GO.0047915	0.561772	go_mf	ganglioside galactosyltransferase activity
GO.0102524	0.561772	go_mf	tRNAPhe (7-(3-amino-3-carboxypropyl)wyosine37-C2)-hydroxylase activity
R.HSA.6809583	0.561772	reactome	Retinoid metabolism disease events
R.HSA.2468052	0.561772	reactome	Establishment of Sister Chromatid Cohesion
GO.0036458	0.561538	go_mf	hepatocyte growth factor binding
R.HSA.390650	0.561538	reactome	Histamine receptors
R.HSA.446107	0.561538	reactome	Type I hemidesmosome assembly
hsa05012	0.561538	kegg	Parkinson disease
R.HSA.5619046	0.561305	reactome	Defective SLC26A4 causes Pendred syndrome (PDS)
R.HSA.9007892	0.561305	reactome	Interleukin-38 signaling
R.HSA.379398	0.561305	reactome	Enzymatic degradation of Dopamine by monoamine oxidase
GO.0006785	0.561072	go_bp	heme B biosynthetic process
GO.0033013	0.561072	go_bp	tetrapyrrole metabolic process
GO.0098849	0.561072	go_bp	cellular detoxification of cadmium ion
GO.0015439	0.561072	go_mf	ABC-type heme transporter activity
GO.0046906	0.561072	go_mf	tetrapyrrole binding
GO.0036105	0.561072	go_mf	peroxisome membrane class-1 targeting sequence binding
R.HSA.5683371	0.561072	reactome	Defective ABCB6 causes MCOPCB7
R.HSA.73930	0.561072	reactome	Abasic sugar-phosphate removal via the single-nucleotide replacement pathway
hsa00290	0.561072	kegg	Valine, leucine and isoleucine biosynthesis
GO.0106050	0.560839	go_mf	tRNA 2'-O-methyltransferase activity
GO.0036221	0.560839	go_mf	UTP diphosphatase activity
R.HSA.9634635	0.560839	reactome	Estrogen-stimulated signaling through PRKCZ
GO.0035594	0.560606	go_mf	ganglioside binding
R.HSA.9702506	0.56049	reactome	Drug resistance of FLT3 mutants
R.HSA.9702509	0.56049	reactome	FLT3 mutants bind TKIs
R.HSA.9702569	0.56049	reactome	KW2449-resistant FLT3 mutants
R.HSA.9702577	0.56049	reactome	semaxanib-resistant FLT3 mutants
R.HSA.9702581	0.56049	reactome	crenolanib-resistant FLT3 mutants
R.HSA.9702590	0.56049	reactome	gilteritinib-resistant FLT3 mutants
R.HSA.9702596	0.56049	reactome	lestaurtinib-resistant FLT3 mutants
R.HSA.9702600	0.56049	reactome	midostaurin-resistant FLT3 mutants
R.HSA.9702605	0.56049	reactome	pexidartinib-resistant FLT3 mutants
R.HSA.9702614	0.56049	reactome	ponatinib-resistant FLT3 mutants
R.HSA.9702620	0.56049	reactome	quizartinib-resistant FLT3 mutants
R.HSA.9702624	0.56049	reactome	sorafenib-resistant FLT3 mutants
R.HSA.9702632	0.56049	reactome	sunitinib-resistant FLT3 mutants
R.HSA.9702636	0.56049	reactome	tandutinib-resistant FLT3 mutants
R.HSA.9702998	0.56049	reactome	linifanib-resistant FLT3 mutants
R.HSA.9703009	0.56049	reactome	tamatinib-resistant FLT3 mutants
GO.0098529	0.560373	go_bp	neuromuscular junction development, skeletal muscle fiber
GO.0048257	0.560373	go_mf	3'-flap endonuclease activity
R.HSA.168330	0.560373	reactome	Viral RNP Complexes in the Host Cell Nucleus
R.HSA.427652	0.560373	reactome	Sodium-coupled phosphate cotransporters
R.HSA.9605308	0.560373	reactome	Diseases of Base Excision Repair
R.HSA.3858516	0.56014	reactome	Glycogen storage disease type 0 (liver GYS2)
R.HSA.2206281	0.56014	reactome	Mucopolysaccharidoses
hsa05410	0.56014	kegg	Hypertrophic cardiomyopathy
GO.0110097	0.559907	go_bp	regulation of calcium import into the mitochondrion
GO.0034238	0.559907	go_bp	macrophage fusion
GO.0035783	0.559907	go_bp	CD4-positive, alpha-beta T cell costimulation
GO.0043128	0.559907	go_bp	positive regulation of 1-phosphatidylinositol 4-kinase activity
GO.1905676	0.559907	go_bp	positive regulation of adaptive immune memory response
R.HSA.159782	0.559907	reactome	Removal of aminoterminal propeptides from gamma-carboxylated proteins
GO.0000121	0.559557	go_mf	glycerol-1-phosphatase activity
GO.0010814	0.559324	go_bp	substance P catabolic process
GO.0010816	0.559324	go_bp	calcitonin catabolic process
GO.0034959	0.559324	go_bp	endothelin maturation
GO.0008460	0.559207	go_mf	dTDP-glucose 4,6-dehydratase activity
GO.0061657	0.559207	go_mf	UFM1 conjugating enzyme activity
GO.0043532	0.559207	go_mf	angiostatin binding
R.HSA.9036092	0.559207	reactome	Defective AVP does not bind AVPR2 and causes neurohypophyseal diabetes insipidus (NDI)
R.HSA.9026286	0.559207	reactome	Biosynthesis of DPAn-3-derived protectins and resolvins
R.HSA.8849468	0.558974	reactome	PTK6 Regulates Proteins Involved in RNA Processing
hsa05207	0.558974	kegg	Chemical carcinogenesis - receptor activation
R.HSA.9026357	0.558741	reactome	NTF4 activates NTRK2 (TRKB) signaling
GO.1901291	0.558508	go_bp	negative regulation of double-strand break repair via single-strand annealing
GO.0048239	0.558508	go_bp	negative regulation of DNA recombination at telomere
GO.0015369	0.558508	go_mf	calcium:proton antiporter activity
R.HSA.9656249	0.558508	reactome	Defective Base Excision Repair Associated with OGG1
R.HSA.9656255	0.558508	reactome	Defective OGG1 Substrate Binding
R.HSA.9656256	0.558508	reactome	Defective OGG1 Substrate Processing
R.HSA.9657050	0.558508	reactome	Defective OGG1 Localization
R.HSA.5083629	0.558508	reactome	Defective POMT2 causes MDDGA2, MDDGB2 and MDDGC2
R.HSA.5083633	0.558508	reactome	Defective POMT1 causes MDDGA1, MDDGB1 and MDDGC1
R.HSA.173599	0.558508	reactome	Formation of the active cofactor, UDP-glucuronate
R.HSA.426486	0.558508	reactome	Small interfering RNA (siRNA) biogenesis
[truncated: 1,347 more rows]

## Sheet: Supplementary Table 5
Supplementary Table 5. Estimated importance for each gene set in the breast cancer treatment prediction continuous score models.
Feature	Importance	Database	Term
GO.2001111	26.0693	go_bp	positive regulation of lens epithelial cell proliferation
R.HSA.5619053	25.4783	reactome	Defective SLC22A5 causes systemic primary carnitine deficiency (CDSP)
GO.1905835	21.5294	go_bp	cellular response to pyrimidine ribonucleotide
R.HSA.111452	12.6646	reactome	Activation and oligomerization of BAK protein
R.HSA.947581	10.7173	reactome	Molybdenum cofactor biosynthesis
GO.0021956	10.4717	go_bp	central nervous system interneuron axonogenesis
GO.0140348	9.35593	go_mf	lysophosphatidylcholine flippase activity
GO.0045137	9.19663	go_bp	development of primary sexual characteristics
hsa04666	9.08957	kegg	Fc gamma R-mediated phagocytosis
GO.0051978	8.94771	go_mf	lysophospholipid:sodium symporter activity
GO.0045030	8.53494	go_mf	G protein-coupled UTP receptor activity
GO.0046885	8.11208	go_bp	regulation of hormone biosynthetic process
hsa00470	8.10247	kegg	D-Amino acid metabolism
hsa00563	7.31987	kegg	Glycosylphosphatidylinositol (GPI)-anchor biosynthesis
GO.0016248	6.832	go_mf	channel inhibitor activity
R.HSA.389599	6.59801	reactome	Alpha-oxidation of phytanate
GO.1990838	6.19646	go_mf	poly(U)-specific exoribonuclease activity, producing 3' uridine cyclic phosphate ends
hsa05166	6.0498	kegg	Human T-cell leukemia virus 1 infection
R.HSA.9694614	5.76796	reactome	Attachment and Entry
R.HSA.9678110	5.68273	reactome	Attachment and Entry
hsa05203	5.39381	kegg	Viral carcinogenesis
hsa04650	5.08201	kegg	Natural killer cell mediated cytotoxicity
GO.0099609	4.93983	go_mf	microtubule lateral binding
GO.0099077	4.91072	go_mf	histone-dependent DNA binding
R.HSA.9024909	4.7809	reactome	BDNF activates NTRK2 (TRKB) signaling
GO.1902988	4.58135	go_bp	neurofibrillary tangle assembly
hsa05170	4.47671	kegg	Human immunodeficiency virus 1 infection
GO.0008940	4.34048	go_mf	nitrate reductase activity
GO.0061599	4.31102	go_mf	molybdopterin molybdotransferase activity
hsa04657	4.2946	kegg	IL-17 signaling pathway
hsa00533	4.21165	kegg	Glycosaminoglycan biosynthesis - keratan sulfate
GO.1902977	4.20682	go_bp	mitotic DNA replication preinitiation complex assembly
hsa04960	4.11891	kegg	Aldosterone-regulated sodium reabsorption
hsa03030	3.73399	kegg	DNA replication
GO.0016992	3.66379	go_mf	lipoate synthase activity
GO.0061598	3.64647	go_mf	molybdopterin adenylyltransferase activity
GO.0051908	3.6017	go_mf	double-stranded DNA 5'-3' exodeoxyribonuclease activity
GO.0102552	3.5188	go_mf	lipoyl synthase activity (acting on glycine-cleavage complex H protein
GO.1901739	3.46204	go_bp	regulation of myoblast fusion
R.HSA.427975	3.4485	reactome	Proton/oligopeptide cotransporters
hsa04613	3.35531	kegg	Neutrophil extracellular trap formation
GO.0005275	3.31365	go_mf	amine transmembrane transporter activity
GO.0030731	3.27459	go_mf	guanidinoacetate N-methyltransferase activity
GO.1905689	3.25415	go_bp	positive regulation of diacylglycerol kinase activity
R.HSA.9662834	3.17701	reactome	CD163 mediating an anti-inflammatory response
GO.0005350	3.15199	go_mf	pyrimidine nucleobase transmembrane transporter activity
GO.0010819	3.15059	go_bp	regulation of T cell chemotaxis
hsa01523	3.10552	kegg	Antifolate resistance
hsa00514	2.99119	kegg	Other types of O-glycan biosynthesis
R.HSA.5619077	2.88284	reactome	Defective SLC24A1 causes congenital stationary night blindness 1D (CSNB1D)
hsa04710	2.67664	kegg	Circadian rhythm
hsa00601	2.65635	kegg	Glycosphingolipid biosynthesis - lacto and neolacto series
hsa05130	2.49465	kegg	Pathogenic Escherichia coli infection
hsa05169	2.38132	kegg	Epstein-Barr virus infection
hsa00330	2.35283	kegg	Arginine and proline metabolism
R.HSA.5619104	2.18729	reactome	Defective SLC12A1 causes Bartter syndrome 1 (BS1)
GO.0033889	2.17938	go_mf	N-sulfoglucosamine-3-sulfatase activity
hsa05230	2.09244	kegg	Central carbon metabolism in cancer
GO.0102553	2.06462	go_mf	lipoyl synthase activity (acting on pyruvate dehydrogenase E2 protein)
hsa01230	2.06123	kegg	Biosynthesis of amino acids
GO.1902915	2.03061	go_bp	negative regulation of protein polyubiquitination
GO.0072386	1.96295	go_bp	plus-end-directed organelle transport along microtubule
GO.0034441	1.94952	go_bp	plasma lipoprotein particle oxidation
R.HSA.8981373	1.87291	reactome	Intestinal hexose absorption
R.HSA.351200	1.82958	reactome	Interconversion of polyamines
R.HSA.9636667	1.8285	reactome	Manipulation of host energy metabolism
R.HSA.5659898	1.82232	reactome	Intestinal saccharidase deficiencies
hsa04340	1.80076	kegg	Hedgehog signaling pathway
GO.0002678	1.77009	go_bp	positive regulation of chronic inflammatory response
hsa04962	1.76532	kegg	Vasopressin-regulated water reabsorption
GO.0006106	1.73234	go_bp	fumarate metabolic process
hsa03440	1.69924	kegg	Homologous recombination
R.HSA.2395516	1.68914	reactome	Electron transport from NADPH to Ferredoxin
GO.0052895	1.67012	go_mf	N1-acetylspermine:oxygen oxidoreductase (N1-acetylspermidine-forming) activity
GO.0106329	1.65086	go_mf	L-phenylalaine oxidase activity
hsa04068	1.63422	kegg	FoxO signaling pathway
hsa04922	1.62357	kegg	Glucagon signaling pathway
GO.0010522	1.6229	go_bp	regulation of calcium ion transport into cytosol
hsa00780	1.60875	kegg	Biotin metabolism
hsa00061	1.60021	kegg	Fatty acid biosynthesis
hsa04973	1.57307	kegg	Carbohydrate digestion and absorption
hsa00770	1.56544	kegg	Pantothenate and CoA biosynthesis
hsa05340	1.55505	kegg	Primary immunodeficiency
R.HSA.9710421	1.54353	reactome	Defective pyroptosis
hsa04514	1.53088	kegg	Cell adhesion molecules
hsa04744	1.47239	kegg	Phototransduction
hsa00052	1.46968	kegg	Galactose metabolism
hsa04146	1.45263	kegg	Peroxisome
GO.0032384	1.45093	go_bp	negative regulation of intracellular cholesterol transport
hsa01040	1.43656	kegg	Biosynthesis of unsaturated fatty acids
hsa04145	1.42905	kegg	Phagosome
GO.0032938	1.42199	go_bp	negative regulation of translation in response to oxidative stress
GO.0004617	1.4177	go_mf	phosphoglycerate dehydrogenase activity
hsa00380	1.41749	kegg	Tryptophan metabolism
R.HSA.1839128	1.41024	reactome	FGFR4 mutant receptor activation
GO.0015375	1.37252	go_mf	glycine:sodium symporter activity
R.HSA.5334118	1.37242	reactome	DNA methylation
R.HSA.6782861	1.3548	reactome	Synthesis of wybutosine at G37 of tRNA(Phe)
hsa00280	1.35161	kegg	Valine, leucine and isoleucine degradation
GO.0042938	1.35074	go_bp	dipeptide transport
GO.1903412	1.33909	go_bp	response to bile acid
hsa04064	1.32925	kegg	NF-kappa B signaling pathway
R.HSA.8877330	1.28813	reactome	RUNX1 and FOXP3 control the development of regulatory T lymphocytes (Tregs)
GO.0008859	1.2835	go_mf	exoribonuclease II activity
GO.0120147	1.27502	go_mf	Formylglycine-generating oxidase activity
GO.0001716	1.2552	go_mf	L-amino-acid oxidase activity
hsa05218	1.25488	kegg	Melanoma
GO.0004618	1.25461	go_mf	phosphoglycerate kinase activity
R.HSA.8851680	1.23761	reactome	Butyrophilin (BTN) family interactions
hsa01212	1.22899	kegg	Fatty acid metabolism
GO.0033678	1.20369	go_mf	5'-3' DNA/RNA helicase activity
GO.0006714	1.19712	go_bp	sesquiterpenoid metabolic process
R.HSA.69091	1.19102	reactome	Polymerase switching
GO.0046577	1.18931	go_mf	long-chain-alcohol oxidase activity
GO.0052894	1.16446	go_mf	norspermine:oxygen oxidoreductase activity
GO.2001153	1.16094	go_bp	positive regulation of renal water transport
GO.0035695	1.14475	go_bp	mitophagy by induced vacuole formation
hsa00524	1.14319	kegg	Neomycin, kanamycin and gentamicin biosynthesis
R.HSA.389359	1.1427	reactome	CD28 dependent Vav1 pathway
hsa01250	1.13192	kegg	Biosynthesis of nucleotide sugars
GO.0031544	1.12969	go_mf	peptidyl-proline 3-dioxygenase activity
hsa05164	1.11859	kegg	Influenza A
hsa00760	1.11858	kegg	Nicotinate and nicotinamide metabolism
hsa04923	1.10963	kegg	Regulation of lipolysis in adipocytes
GO.0008852	1.10837	go_mf	exodeoxyribonuclease I activity
hsa04136	1.10575	kegg	Autophagy - other
R.HSA.70688	1.0964	reactome	Proline catabolism
hsa00920	1.06424	kegg	Sulfur metabolism
R.HSA.1222499	1.05254	reactome	Latent infection - Other responses of Mtb to phagocytosis
GO.0060251	1.05146	go_bp	regulation of glial cell proliferation
GO.0036333	1.0454	go_bp	hepatocyte homeostasis
hsa03450	1.04499	kegg	Non-homologous end-joining
hsa03008	1.0369	kegg	Ribosome biogenesis in eukaryotes
GO.0006566	1.0368	go_bp	threonine metabolic process
hsa00603	1.02868	kegg	Glycosphingolipid biosynthesis - globo and isoglobo series
GO.0033345	1.02753	go_bp	asparagine catabolic process via L-aspartate
hsa04727	1.00391	kegg	GABAergic synapse
GO.1990890	1.0016	go_mf	netrin receptor binding
hsa00260	1.00045	kegg	Glycine, serine and threonine metabolism
hsa04970	0.998738	kegg	Salivary secretion
GO.0016881	0.994608	go_mf	acid-amino acid ligase activity
GO.0061135	0.99427	go_mf	endopeptidase regulator activity
GO.0099529	0.980274	go_mf	neurotransmitter receptor activity involved in regulation of postsynaptic membrane potential
GO.0009262	0.970341	go_bp	deoxyribonucleotide metabolic process
hsa00790	0.968708	kegg	Folate biosynthesis
R.HSA.139910	0.967858	reactome	Activation of BMF and translocation to mitochondria
R.HSA.75072	0.96655	reactome	mRNA Editing
R.HSA.162594	0.957653	reactome	Early Phase of HIV Life Cycle
hsa05216	0.956176	kegg	Thyroid cancer
hsa00130	0.953589	kegg	Ubiquinone and other terpenoid-quinone biosynthesis
GO.1903804	0.951614	go_bp	glycine import across plasma membrane
hsa04810	0.949894	kegg	Regulation of actin cytoskeleton
R.HSA.448706	0.945086	reactome	Interleukin-1 processing
hsa00562	0.940777	kegg	Inositol phosphate metabolism
hsa00564	0.939873	kegg	Glycerophospholipid metabolism
GO.0046052	0.925809	go_bp	UTP catabolic process
R.HSA.8853336	0.921228	reactome	Signaling by plasma membrane FGFR1 fusions
GO.0015039	0.920393	go_mf	NADPH-adrenodoxin reductase activity
hsa05100	0.90821	kegg	Bacterial invasion of epithelial cells
R.HSA.5619068	0.908031	reactome	Defective SLC2A10 causes arterial tortuosity syndrome (ATS)
hsa00910	0.905469	kegg	Nitrogen metabolism
hsa04520	0.904913	kegg	Adherens junction
GO.0046958	0.903469	go_bp	nonassociative learning
GO.0046092	0.892999	go_bp	deoxycytidine metabolic process
GO.0038097	0.892121	go_bp	positive regulation of mast cell activation by Fc-epsilon receptor signaling pathway
GO.0042132	0.88206	go_mf	fructose 1,6-bisphosphate 1-phosphatase activity
GO.0016104	0.875994	go_bp	triterpenoid biosynthetic process
R.HSA.1247673	0.874573	reactome	Erythrocytes take up oxygen and release carbon dioxide
GO.0052814	0.873788	go_mf	medium-chain-aldehyde dehydrogenase activity
R.HSA.1236977	0.868505	reactome	Endosomal/Vacuolar pathway
hsa00512	0.865856	kegg	Mucin type O-glycan biosynthesis
hsa00270	0.865814	kegg	Cysteine and methionine metabolism
GO.0099637	0.859488	go_bp	neurotransmitter receptor transport
GO.0043413	0.859304	go_bp	macromolecule glycosylation
GO.0035731	0.855722	go_mf	dinitrosyl-iron complex binding
hsa05017	0.849845	kegg	Spinocerebellar ataxia
GO.1904256	0.849584	go_bp	positive regulation of iron ion transmembrane transporter activity
hsa00640	0.847569	kegg	Propanoate metabolism
hsa00740	0.847381	kegg	Riboflavin metabolism
R.HSA.1306955	0.845554	reactome	GRB7 events in ERBB2 signaling
hsa05213	0.841775	kegg	Endometrial cancer
hsa00020	0.841123	kegg	Citrate cycle (TCA cycle)
hsa04977	0.837912	kegg	Vitamin digestion and absorption
GO.0004333	0.833175	go_mf	fumarate hydratase activity
GO.0006254	0.829697	go_bp	CTP catabolic process
hsa05222	0.82937	kegg	Small cell lung cancer
R.HSA.5619083	0.828458	reactome	Defective SLC35A3 causes arthrogryposis, mental retardation, and seizures (AMRS)
GO.0030392	0.825834	go_bp	fructosamine catabolic process
GO.1904375	0.825632	go_bp	regulation of protein localization to cell periphery
hsa00500	0.822689	kegg	Starch and sucrose metabolism
R.HSA.9730628	0.822108	reactome	Sensory perception of salty taste
hsa01210	0.8214	kegg	2-Oxocarboxylic acid metabolism
GO.0004324	0.821249	go_mf	ferredoxin-NADP+ reductase activity
hsa04740	0.820702	kegg	Olfactory transduction
hsa04550	0.819729	kegg	Signaling pathways regulating pluripotency of stem cells
GO.0034369	0.818076	go_bp	plasma lipoprotein particle remodeling
R.HSA.8951911	0.817975	reactome	RUNX3 regulates RUNX1-mediated transcription
hsa04210	0.812407	kegg	Apoptosis
R.HSA.192814	0.811825	reactome	vRNA Synthesis
hsa00785	0.803978	kegg	Lipoic acid metabolism
GO.1903900	0.803621	go_bp	regulation of viral life cycle
hsa04114	0.798605	kegg	Oocyte meiosis
hsa00340	0.797696	kegg	Histidine metabolism
hsa04150	0.795834	kegg	mTOR signaling pathway
hsa04964	0.794666	kegg	Proximal tubule bicarbonate reclamation
hsa00650	0.790087	kegg	Butanoate metabolism
GO.0150110	0.775123	go_bp	negative regulation of cholesterol esterification
R.HSA.916853	0.773819	reactome	Degradation of GABA
GO.1900159	0.772579	go_bp	positive regulation of bone mineralization involved in bone maturation
GO.0034342	0.772335	go_bp	response to type III interferon
GO.0043996	0.767072	go_mf	histone acetyltransferase activity (H4-K8 specific)
hsa00040	0.763908	kegg	Pentose and glucuronate interconversions
hsa00062	0.761047	kegg	Fatty acid elongation
GO.0051866	0.760703	go_bp	general adaptation syndrome
GO.0045911	0.760007	go_bp	positive regulation of DNA recombination
R.HSA.69109	0.75014	reactome	Leading Strand Synthesis
hsa04217	0.748941	kegg	Necroptosis
GO.0043995	0.742028	go_mf	histone acetyltransferase activity (H4-K5 specific)
hsa00592	0.740569	kegg	alpha-Linolenic acid metabolism
hsa04750	0.738571	kegg	Inflammatory mediator regulation of TRP channels
hsa05034	0.73313	kegg	Alcoholism
GO.0017060	0.730274	go_mf	3-galactosyl-N-acetylglucosaminide 4-alpha-L-fucosyltransferase activity
hsa04622	0.729924	kegg	RIG-I-like receptor signaling pathway
hsa03430	0.726645	kegg	Mismatch repair
R.HSA.210746	0.724334	reactome	Regulation of gene expression in endocrine-committed (NEUROG3+) progenitor cells
hsa00591	0.716781	kegg	Linoleic acid metabolism
hsa00120	0.716138	kegg	Primary bile acid biosynthesis
hsa00250	0.715713	kegg	Alanine, aspartate and glutamate metabolism
hsa00980	0.711521	kegg	Metabolism of xenobiotics by cytochrome P450
GO.0031805	0.711421	go_mf	type 8 metabotropic glutamate receptor binding
hsa05219	0.711062	kegg	Bladder cancer
GO.0004830	0.70973	go_mf	tryptophan-tRNA ligase activity
R.HSA.5619043	0.707943	reactome	Defective SLC2A1 causes GLUT1 deficiency syndrome 1 (GLUT1DS1)
GO.0001532	0.706764	go_mf	interleukin-21 receptor activity
hsa00400	0.705641	kegg	Phenylalanine, tyrosine and tryptophan biosynthesis
GO.0051623	0.70472	go_bp	positive regulation of norepinephrine uptake
hsa04062	0.703235	kegg	Chemokine signaling pathway
hsa05210	0.701304	kegg	Colorectal cancer
GO.0030954	0.696428	go_bp	astral microtubule nucleation
R.HSA.2142688	0.695706	reactome	Synthesis of 5-eicosatetraenoic acids
GO.1904478	0.695164	go_bp	regulation of intestinal absorption
GO.0004657	0.694106	go_mf	proline dehydrogenase activity
R.HSA.2023837	0.692295	reactome	Signaling by FGFR2 amplification mutants
GO.0110097	0.691282	go_bp	regulation of calcium import into the mitochondrion
GO.1905513	0.690113	go_bp	negative regulation of short-term synaptic potentiation
hsa00140	0.689959	kegg	Steroid hormone biosynthesis
hsa04932	0.687079	kegg	Non-alcoholic fatty liver disease
hsa04720	0.682698	kegg	Long-term potentiation
R.HSA.5619072	0.681709	reactome	Defective SLC35A2 causes congenital disorder of glycosylation 2M (CDG2M)
GO.0046030	0.679652	go_mf	inositol trisphosphate phosphatase activity
hsa00230	0.677609	kegg	Purine metabolism
GO.0035787	0.675734	go_bp	cell migration involved in kidney development
hsa00450	0.674844	kegg	Selenocompound metabolism
GO.0071567	0.674497	go_mf	UFM1 hydrolase activity
GO.0070716	0.674115	go_bp	mismatch repair involved in maintenance of fidelity involved in DNA-dependent DNA replication
GO.0046458	0.671851	go_bp	hexadecanal metabolic process
hsa05135	0.669842	kegg	Yersinia infection
hsa05167	0.668449	kegg	Kaposi sarcoma-associated herpesvirus infection
R.HSA.9013425	0.668318	reactome	RHOT1 GTPase cycle
hsa05031	0.668086	kegg	Amphetamine addiction
GO.0036413	0.664022	go_bp	histone H3-R26 citrullination
R.HSA.352238	0.663722	reactome	Breakdown of the nuclear lamina
GO.1900229	0.663125	go_bp	negative regulation of single-species biofilm formation in or on host organism
R.HSA.2029481	0.659178	reactome	FCGR activation
hsa03460	0.657274	kegg	Fanconi anemia pathway
hsa00232	0.656694	kegg	Caffeine metabolism
hsa05168	0.656289	kegg	Herpes simplex virus 1 infection
hsa04920	0.656175	kegg	Adipocytokine signaling pathway
hsa04213	0.654419	kegg	Longevity regulating pathway - multiple species
hsa00220	0.650852	kegg	Arginine biosynthesis
GO.0042578	0.649577	go_mf	phosphoric ester hydrolase activity
GO.0038002	0.648294	go_bp	endocrine signaling
hsa00520	0.647948	kegg	Amino sugar and nucleotide sugar metabolism
hsa04974	0.647104	kegg	Protein digestion and absorption
R.HSA.8949275	0.647037	reactome	RUNX3 Regulates Immune Response and Cell Migration
GO.0000250	0.646701	go_mf	lanosterol synthase activity
R.HSA.5578998	0.643287	reactome	Defective OPLAH causes OPLAHD
hsa04330	0.643282	kegg	Notch signaling pathway
hsa05223	0.640458	kegg	Non-small cell lung cancer
GO.1905062	0.631194	go_bp	positive regulation of cardioblast proliferation
R.HSA.209905	0.629562	reactome	Catecholamine biosynthesis
GO.0003884	0.628827	go_mf	D-amino-acid oxidase activity
GO.0051718	0.628825	go_mf	DNA (cytosine-5-)-methyltransferase activity, acting on CpG substrates
hsa00480	0.626641	kegg	Glutathione metabolism
hsa05162	0.625229	kegg	Measles
hsa05161	0.623331	kegg	Hepatitis B
GO.0055113	0.621968	go_bp	epiboly involved in gastrulation with mouth forming second
hsa00860	0.62007	kegg	Porphyrin metabolism
hsa05030	0.618308	kegg	Cocaine addiction
hsa04130	0.617906	kegg	SNARE interactions in vesicular transport
hsa04512	0.614702	kegg	ECM-receptor interaction
hsa05416	0.614378	kegg	Viral myocarditis
hsa04726	0.609757	kegg	Serotonergic synapse
hsa04540	0.609483	kegg	Gap junction
R.HSA.8985801	0.609153	reactome	Regulation of cortical dendrite branching
GO.0016517	0.609082	go_mf	interleukin-12 receptor activity
R.HSA.5579026	0.608079	reactome	Defective CYP11A1 causes AICSR
GO.1901624	0.606677	go_bp	negative regulation of lymphocyte chemotaxis
hsa00900	0.603595	kegg	Terpenoid backbone biosynthesis
R.HSA.164939	0.600294	reactome	Nef mediated downregulation of CD28 cell surface expression
hsa05322	0.599995	kegg	Systemic lupus erythematosus
GO.0036466	0.599398	go_bp	synaptic vesicle recycling via endosome
hsa03015	0.598476	kegg	mRNA surveillance pathway
hsa00100	0.593711	kegg	Steroid biosynthesis
GO.0097655	0.593377	go_mf	serpin family protein binding
GO.0032077	0.592525	go_bp	positive regulation of deoxyribonuclease activity
GO.0004595	0.591996	go_mf	pantetheine-phosphate adenylyltransferase activity
hsa05133	0.591491	kegg	Pertussis
R.HSA.9012546	0.590281	reactome	Interleukin-18 signaling
hsa00010	0.590271	kegg	Glycolysis / Gluconeogenesis
GO.0046936	0.588363	go_mf	2'-deoxyadenosine deaminase activity
hsa04966	0.588072	kegg	Collecting duct acid secretion
R.HSA.4720454	0.587852	reactome	Defective ALG9 causes CDG-1l
hsa00750	0.586886	kegg	Vitamin B6 metabolism
hsa04144	0.584855	kegg	Endocytosis
hsa01521	0.583449	kegg	EGFR tyrosine kinase inhibitor resistance
R.HSA.8951671	0.583388	reactome	RUNX3 regulates YAP1-mediated transcription
R.HSA.72200	0.581196	reactome	mRNA Editing: C to U Conversion
R.HSA.9648895	0.57896	reactome	Response of EIF2AK1 (HRI) to heme deficiency
R.HSA.3134963	0.576721	reactome	DEx/H-box helicases activate type I IFN and inflammatory cytokines production
R.HSA.1222449	0.574509	reactome	Mtb iron assimilation by chelation
R.HSA.8853333	0.572571	reactome	Signaling by FGFR2 fusions
hsa04260	0.571126	kegg	Cardiac muscle contraction
hsa00670	0.570172	kegg	One carbon pool by folate
GO.1905505	0.569746	go_bp	positive regulation of motile cilium assembly
GO.0015821	0.569612	go_bp	methionine transport
GO.2000768	0.567604	go_bp	positive regulation of nephron tubule epithelial cell differentiation
hsa00240	0.566226	kegg	Pyrimidine metabolism
hsa05235	0.565122	kegg	PD-L1 expression and PD-1 checkpoint pathway in cancer
GO.0034594	0.564385	go_mf	phosphatidylinositol trisphosphate phosphatase activity
hsa00290	0.564247	kegg	Valine, leucine and isoleucine biosynthesis
hsa04910	0.561644	kegg	Insulin signaling pathway
GO.0045829	0.56007	go_bp	negative regulation of isotype switching
hsa04660	0.558797	kegg	T cell receptor signaling pathway
R.HSA.9603381	0.555939	reactome	Activated NTRK3 signals through PI3K
hsa04971	0.554915	kegg	Gastric acid secretion
hsa05412	0.553642	kegg	Arrhythmogenic right ventricular cardiomyopathy
GO.0070265	0.552521	go_bp	necrotic cell death
GO.0021511	0.552098	go_bp	spinal cord patterning
GO.0060901	0.551735	go_bp	regulation of hair cycle by canonical Wnt signaling pathway
hsa00590	0.546851	kegg	Arachidonic acid metabolism
R.HSA.190375	0.546624	reactome	FGFR2c ligand binding and activation
R.HSA.5619109	0.545868	reactome	Defective SLC6A2 causes orthostatic intolerance (OI)
R.HSA.1237112	0.545565	reactome	Methionine salvage pathway
GO.0031721	0.545143	go_mf	hemoglobin alpha binding
GO.0072355	0.54509	go_bp	histone H3-T3 phosphorylation
hsa04728	0.544813	kegg	Dopaminergic synapse
GO.1902369	0.542809	go_bp	negative regulation of RNA catabolic process
R.HSA.9018682	0.542538	reactome	Biosynthesis of maresins
R.HSA.5339700	0.542041	reactome	Signaling by TCF7L2 mutants
hsa00071	0.541292	kegg	Fatty acid degradation
hsa04979	0.540734	kegg	Cholesterol metabolism
hsa04721	0.537454	kegg	Synaptic vesicle cycle
R.HSA.156582	0.535889	reactome	Acetylation
R.HSA.389397	0.535829	reactome	Orexin and neuropeptides FF and QRFP bind to their respective receptors
R.HSA.2033515	0.533597	reactome	t(4;14) translocations of FGFR3
R.HSA.69166	0.533171	reactome	Removal of the Flap Intermediate
R.HSA.163358	0.531262	reactome	PKA-mediated phosphorylation of key metabolic factors
hsa04216	0.530522	kegg	Ferroptosis
R.HSA.2978092	0.528609	reactome	Abnormal conversion of 2-oxoglutarate to 2-hydroxyglutarate
hsa00515	0.52846	kegg	Mannose type O-glycan biosynthesis
hsa04913	0.527982	kegg	Ovarian steroidogenesis
hsa00561	0.525155	kegg	Glycerolipid metabolism
GO.0046111	0.524663	go_bp	xanthine biosynthetic process
hsa05330	0.523913	kegg	Allograft rejection
hsa04110	0.522692	kegg	Cell cycle
R.HSA.8983432	0.517828	reactome	Interleukin-15 signaling
hsa04350	0.517603	kegg	TGF-beta signaling pathway
R.HSA.9646304	0.515092	reactome	Evasion of Oxidative Stress Induced Senescence Due to p14ARF Defects
hsa03022	0.51495	kegg	Basal transcription factors
R.HSA.9034013	0.513564	reactome	NTF3 activates NTRK3 signaling
GO.0097690	0.512469	go_mf	iron ion transmembrane transporter inhibitor activity
GO.1903919	0.510917	go_bp	negative regulation of actin filament severing
hsa04978	0.510369	kegg	Mineral absorption
GO.0004900	0.508688	go_mf	erythropoietin receptor activity
GO.0018733	0.507885	go_mf	3,4-dihydrocoumarin hydrolase activity
R.HSA.9645722	0.506659	reactome	Defective Intrinsic Pathway for Apoptosis Due to p14ARF Loss of Function
hsa04061	0.506214	kegg	Viral protein interaction with cytokine and cytokine receptor
GO.0002416	0.505682	go_bp	IgG immunoglobulin transcytosis in epithelial cells mediated by FcRn immunoglobulin receptor
hsa00970	0.505545	kegg	Aminoacyl-tRNA biosynthesis
hsa00600	0.504867	kegg	Sphingolipid metabolism
GO.0031724	0.504633	go_mf	CXCR5 chemokine receptor binding
GO.0072749	0.503296	go_bp	cellular response to cytochalasin B
hsa01524	0.502899	kegg	Platinum drug resistance
R.HSA.68962	0.502002	reactome	Activation of the pre-replicative complex
hsa01240	0.501739	kegg	Biosynthesis of cofactors
hsa05206	0.501408	kegg	MicroRNAs in cancer
hsa05016	0.500433	kegg	Huntington disease
GO.1990731	0.500157	go_bp	UV-damage excision repair, DNA incision
hsa00511	0.499842	kegg	Other glycan degradation
GO.0016154	0.497996	go_mf	pyrimidine-nucleoside phosphorylase activity
hsa05171	0.495067	kegg	Coronavirus disease - COVID-19
R.HSA.209822	0.494593	reactome	Glycoprotein hormones
GO.0047369	0.494382	go_mf	succinate-hydroxymethylglutarate CoA-transferase activity
R.HSA.5624138	0.49264	reactome	Trafficking of myristoylated proteins to the cilium
GO.0047847	0.490257	go_mf	deoxyuridine phosphorylase activity
GO.0060721	0.489771	go_bp	regulation of spongiotrophoblast cell proliferation
GO.0019200	0.489681	go_mf	carbohydrate kinase activity
R.HSA.5250958	0.489377	reactome	Toxicity of botulinum toxin type B (botB)
GO.1903725	0.488565	go_bp	regulation of phospholipid metabolic process
hsa00350	0.487682	kegg	Tyrosine metabolism
GO.0045584	0.487665	go_bp	negative regulation of cytotoxic T cell differentiation
R.HSA.8964046	0.487021	reactome	VLDL clearance
R.HSA.1299361	0.486646	reactome	TWIK-related alkaline pH activated K+ channel (TALK)
R.HSA.432030	0.486374	reactome	Transport of glycerol from adipocytes to the liver by Aquaporins
R.HSA.5579012	0.484152	reactome	Defective MAOA causes BRUNS
GO.0050061	0.483331	go_mf	long-chain-aldehyde dehydrogenase activity
hsa04215	0.48315	kegg	Apoptosis - multiple species
hsa00565	0.481884	kegg	Ether lipid metabolism
R.HSA.380615	0.48171	reactome	Serotonin clearance from the synaptic cleft
GO.0015019	0.481223	go_mf	heparan-alpha-glucosaminide N-acetyltransferase activity
R.HSA.68911	0.481197	reactome	G2 Phase
GO.0150032	0.479876	go_bp	positive regulation of protein localization to lysosome
hsa05221	0.479271	kegg	Acute myeloid leukemia
GO.1901641	0.477749	go_mf	ITP binding
hsa00534	0.477214	kegg	Glycosaminoglycan biosynthesis - heparan sulfate / heparin
GO.0043105	0.476616	go_bp	negative regulation of GTP cyclohydrolase I activity
R.HSA.3858516	0.475115	reactome	Glycogen storage disease type 0 (liver GYS2)
GO.0060709	0.474386	go_bp	glycogen cell differentiation involved in embryonic placenta development
R.HSA.9025046	0.473811	reactome	NTF3 activates NTRK2 (TRKB) signaling
hsa04310	0.473354	kegg	Wnt signaling pathway
R.HSA.390648	0.473123	reactome	Muscarinic acetylcholine receptors
hsa04142	0.471421	kegg	Lysosome
GO.0032971	0.469112	go_bp	regulation of muscle filament sliding
GO.0001807	0.469078	go_bp	regulation of type IV hypersensitivity
GO.0031408	0.468083	go_bp	oxylipin biosynthetic process
hsa04742	0.467989	kegg	Taste transduction
hsa04918	0.465548	kegg	Thyroid hormone synthesis
GO.0047621	0.463867	go_mf	acylpyruvate hydrolase activity
hsa04714	0.463344	kegg	Thermogenesis
GO.0035730	0.462627	go_mf	S-nitrosoglutathione binding
GO.0035825	0.461566	go_bp	homologous recombination
hsa05165	0.461289	kegg	Human papillomavirus infection
hsa00620	0.459364	kegg	Pyruvate metabolism
hsa04122	0.458484	kegg	Sulfur relay system
R.HSA.5619078	0.458263	reactome	Defective SLC35C1 causes congenital disorder of glycosylation 2C (CDG2C)
GO.0035755	0.455686	go_mf	cardiolipin hydrolase activity
GO.0010707	0.454065	go_bp	globoside biosynthetic process via lactosylceramide
GO.0016866	0.454015	go_mf	intramolecular transferase activity
GO.0003242	0.452663	go_bp	cardiac chamber ballooning
hsa05217	0.452411	kegg	Basal cell carcinoma
R.HSA.1483196	0.452013	reactome	PI and PC transport between ER and Golgi membranes
hsa00310	0.451291	kegg	Lysine degradation
hsa03020	0.450267	kegg	RNA polymerase
GO.0033885	0.449901	go_mf	10-hydroxy-9-(phosphonooxy)octadecanoate phosphatase activity
GO.0048030	0.449294	go_mf	disaccharide binding
GO.0044549	0.449163	go_mf	GTP cyclohydrolase binding
hsa03013	0.448615	kegg	Nucleocytoplasmic transport
R.HSA.888593	0.447861	reactome	Reuptake of GABA
R.HSA.5683329	0.44593	reactome	Defective ABCD4 causes MAHCJ
R.HSA.9657689	0.445108	reactome	Defective SERPING1 causes hereditary angioedema
R.HSA.3878781	0.444833	reactome	Glycogen storage disease type IV (GBE1)
GO.0005986	0.444552	go_bp	sucrose biosynthetic process
R.HSA.8964540	0.443871	reactome	Alanine metabolism
hsa00430	0.443692	kegg	Taurine and hypotaurine metabolism
hsa04152	0.442518	kegg	AMPK signaling pathway
hsa04929	0.440663	kegg	GnRH secretion
R.HSA.389542	0.438094	reactome	NADPH regeneration
hsa00360	0.437612	kegg	Phenylalanine metabolism
GO.0033781	0.437214	go_mf	cholesterol 24-hydroxylase activity
GO.0035538	0.436093	go_mf	carbohydrate response element binding
R.HSA.3371598	0.436083	reactome	Defective BTD causes biotidinase deficiency
hsa04360	0.433988	kegg	Axon guidance
R.HSA.2206305	0.433948	reactome	MPS IIID - Sanfilippo syndrome D
hsa05033	0.433938	kegg	Nicotine addiction
GO.0016814	0.433836	go_mf	hydrolase activity, acting on carbon-nitrogen (but not peptide) bonds, in cyclic amidines
GO.0010965	0.432609	go_bp	regulation of mitotic sister chromatid separation
GO.0033783	0.431107	go_mf	25-hydroxycholesterol 7alpha-hydroxylase activity
hsa00410	0.43046	kegg	beta-Alanine metabolism
GO.0060169	0.428746	go_bp	negative regulation of adenosine receptor signaling pathway
GO.0099172	0.428714	go_bp	presynapse organization
R.HSA.5619054	0.428555	reactome	Defective SLC4A4 causes renal tubular acidosis, proximal, with ocular abnormalities and mental retardation (pRTA-OA)
R.HSA.2644607	0.428008	reactome	Loss of Function of FBXW7 in Cancer and NOTCH1 Signaling
hsa00531	0.426106	kegg	Glycosaminoglycan degradation
R.HSA.1307965	0.42581	reactome	betaKlotho-mediated ligand binding
R.HSA.5619045	0.425385	reactome	Defective SLC34A2 causes pulmonary alveolar microlithiasis (PALM)
R.HSA.379401	0.425335	reactome	Dopamine clearance from the synaptic cleft
GO.0009444	0.4235	go_bp	pyruvate oxidation
R.HSA.5679001	0.423025	reactome	Defective ABCC2 causes DJS
GO.0042219	0.422929	go_bp	cellular modified amino acid catabolic process
hsa03060	0.422678	kegg	Protein export
hsa05417	0.422512	kegg	Lipid and atherosclerosis
hsa03420	0.421271	kegg	Nucleotide excision repair
GO.0008783	0.421227	go_mf	agmatinase activity
GO.0098902	0.42046	go_bp	regulation of membrane depolarization during action potential
GO.0098918	0.418473	go_mf	structural constituent of synapse
R.HSA.1299287	0.418049	reactome	Tandem pore domain halothane-inhibited K+ channel (THIK)
GO.0098631	0.417708	go_mf	cell adhesion mediator activity
R.HSA.435368	0.417196	reactome	Zinc efflux and compartmentalization by the SLC30 family
R.HSA.75094	0.416951	reactome	Formation of the Editosome
GO.0031768	0.416882	go_mf	ghrelin receptor binding
hsa05131	0.416556	kegg	Shigellosis
GO.0032138	0.415964	go_mf	single base insertion or deletion binding
GO.0043578	0.415771	go_bp	nuclear matrix organization
R.HSA.1483076	0.414279	reactome	Synthesis of CL
hsa04625	0.413457	kegg	C-type lectin receptor signaling pathway
GO.0036257	0.412794	go_bp	multivesicular body organization
hsa05410	0.411836	kegg	Hypertrophic cardiomyopathy
hsa00051	0.411236	kegg	Fructose and mannose metabolism
GO.1901207	0.411009	go_bp	regulation of heart looping
R.HSA.75064	0.410507	reactome	mRNA Editing: A to I Conversion
GO.0080132	0.409994	go_mf	fatty acid alpha-hydroxylase activity
hsa00440	0.409842	kegg	Phosphonate and phosphinate metabolism
R.HSA.168275	0.409334	reactome	Entry of Influenza Virion into Host Cell via Endocytosis
GO.0018601	0.408858	go_mf	4-nitrophenol 2-monooxygenase activity
hsa04620	0.408474	kegg	Toll-like receptor signaling pathway
R.HSA.5619087	0.408446	reactome	Defective SLC12A3 causes Gitelman syndrome (GS)
hsa04668	0.406863	kegg	TNF signaling pathway
GO.1904876	0.406704	go_bp	negative regulation of DNA ligase activity
hsa05110	0.406615	kegg	Vibrio cholerae infection
hsa04060	0.404992	kegg	Cytokine-cytokine receptor interaction
R.HSA.5579011	0.404501	reactome	Defective CYP2U1 causes SPG56
GO.0004462	0.403281	go_mf	lactoylglutathione lyase activity
GO.0044596	0.402993	go_mf	3-demethylubiquinol-10 3-O-methyltransferase activity
hsa05220	0.400329	kegg	Chronic myeloid leukemia
GO.0106226	0.399844	go_mf	peptide 2-hydroxyisobutyryltransferase activity
R.HSA.190371	0.398304	reactome	FGFR3b ligand binding and activation
GO.1902908	0.397348	go_bp	regulation of melanosome transport
hsa04141	0.397153	kegg	Protein processing in endoplasmic reticulum
GO.0008478	0.396526	go_mf	pyridoxal kinase activity
hsa04623	0.396211	kegg	Cytosolic DNA-sensing pathway
GO.0106360	0.394955	go_mf	2-hydroxy-3-methylhexadecanoyl-CoA lyase activity
R.HSA.4549380	0.394778	reactome	Defective ALG1 causes CDG-1k
R.HSA.5688399	0.394328	reactome	Defective ABCA3 causes SMDP3
GO.1905662	0.394171	go_bp	negative regulation of telomerase RNA reverse transcriptase activity
GO.0047280	0.394104	go_mf	nicotinamide phosphoribosyltransferase activity
hsa05145	0.393462	kegg	Toxoplasmosis
hsa00513	0.392887	kegg	Various types of N-glycan biosynthesis
GO.0031691	0.392337	go_mf	alpha-1A adrenergic receptor binding
hsa02010	0.39199	kegg	ABC transporters
R.HSA.9636003	0.39181	reactome	NEIL3-mediated resolution of ICLs
hsa04670	0.390151	kegg	Leukocyte transendothelial migration
GO.0004014	0.390094	go_mf	adenosylmethionine decarboxylase activity
hsa04976	0.388439	kegg	Bile secretion
R.HSA.1362277	0.388425	reactome	Transcription of E2F targets under negative control by DREAM complex
GO.0061185	0.388229	go_bp	negative regulation of dermatome development
GO.0003842	0.386886	go_mf	1-pyrroline-5-carboxylate dehydrogenase activity
GO.0004350	0.386133	go_mf	glutamate-5-semialdehyde dehydrogenase activity
R.HSA.9629232	0.386117	reactome	Defective Base Excision Repair Associated with NEIL3
R.HSA.5619111	0.385811	reactome	Defective SLC20A2 causes idiopathic basal ganglia calcification 1 (IBGC1)
R.HSA.1362300	0.38521	reactome	Transcription of E2F targets under negative control by p107 (RBL1) and p130 (RBL2) in complex with HDAC1
GO.0140454	0.384431	go_bp	protein aggregate center assembly
hsa03050	0.382535	kegg	Proteasome
R.HSA.141334	0.382493	reactome	PAOs oxidise polyamines to amines
R.HSA.74713	0.382035	reactome	IRS activation
GO.0008843	0.381711	go_mf	endochitinase activity
R.HSA.5687583	0.381433	reactome	Defective SLC34A2 causes PALM
hsa00532	0.37882	kegg	Glycosaminoglycan biosynthesis - chondroitin sulfate / dermatan sulfate
GO.2001165	0.378663	go_bp	positive regulation of phosphorylation of RNA polymerase II C-terminal domain serine 2 residues
GO.1905956	0.378569	go_bp	positive regulation of endothelial tube morphogenesis
GO.0047341	0.378226	go_mf	fucose-1-phosphate guanylyltransferase activity
GO.0034247	0.377114	go_bp	snoRNA splicing
R.HSA.167827	0.376543	reactome	The proton buffering model
GO.0052732	0.375533	go_mf	phosphoethanolamine phosphatase activity
R.HSA.75102	0.374318	reactome	C6 deamination of adenosine
hsa04211	0.373334	kegg	Longevity regulating pathway
hsa04612	0.372415	kegg	Antigen processing and presentation
R.HSA.6799990	0.372298	reactome	Metal sequestration by antimicrobial proteins
GO.0103045	0.371859	go_mf	methione N-acyltransferase activity
R.HSA.9706374	0.369703	reactome	FLT3 signaling through SRC family kinases
hsa04914	0.369684	kegg	Progesterone-mediated oocyte maturation
GO.0047933	0.369023	go_mf	glucose-1,6-bisphosphate synthase activity
GO.1902682	0.368247	go_bp	protein localization to pericentric heterochromatin
hsa05224	0.366339	kegg	Breast cancer
hsa05414	0.365426	kegg	Dilated cardiomyopathy
R.HSA.9616334	0.365207	reactome	Defective Base Excision Repair Associated with NEIL1
R.HSA.190373	0.365124	reactome	FGFR1c ligand binding and activation
hsa04218	0.364902	kegg	Cellular senescence
GO.2000657	0.364803	go_bp	negative regulation of apolipoprotein binding
R.HSA.5653890	0.363071	reactome	Lactose synthesis
hsa00053	0.36275	kegg	Ascorbate and aldarate metabolism
R.HSA.111448	0.362594	reactome	Activation of NOXA and translocation to mitochondria
GO.0008689	0.362381	go_mf	3-demethylubiquinone-9 3-O-methyltransferase activity
R.HSA.9022927	0.36155	reactome	MECP2 regulates transcription of genes involved in GABA signaling
hsa04392	0.360274	kegg	Hippo signaling pathway - multiple species
R.HSA.75108	0.359657	reactome	Activation, myristolyation of BID and translocation to mitochondria
GO.0019203	0.359469	go_mf	carbohydrate phosphatase activity
R.HSA.210747	0.359381	reactome	Regulation of gene expression in early pancreatic precursor cells
hsa05160	0.359008	kegg	Hepatitis C
GO.0106089	0.358345	go_bp	negative regulation of cell adhesion involved in sprouting angiogenesis
R.HSA.2160456	0.355323	reactome	Phenylketonuria
hsa05012	0.355189	kegg	Parkinson disease
hsa04137	0.354583	kegg	Mitophagy - animal
GO.0003940	0.354072	go_mf	L-iduronidase activity
GO.0042840	0.354044	go_bp	D-glucuronate catabolic process
GO.0047874	0.353973	go_mf	dolichyldiphosphatase activity
R.HSA.9661070	0.353939	reactome	Defective translocation of RB1 mutants to the nucleus
GO.0005141	0.352235	go_mf	interleukin-10 receptor binding
R.HSA.9029558	0.351189	reactome	NR1H2 & NR1H3 regulate gene expression linked to lipogenesis
R.HSA.193993	0.351087	reactome	Mineralocorticoid biosynthesis
GO.1905042	0.350631	go_bp	negative regulation of epithelium regeneration
GO.0003921	0.350267	go_mf	GMP synthase activity
hsa05231	0.350107	kegg	Choline metabolism in cancer
GO.0042822	0.350102	go_bp	pyridoxal phosphate metabolic process
GO.0046146	0.349446	go_bp	tetrahydrobiopterin metabolic process
R.HSA.211979	0.348959	reactome	Eicosanoids
hsa05022	0.346649	kegg	Pathways of neurodegeneration - multiple diseases
GO.0018276	0.34659	go_bp	isopeptide cross-linking via N6-glycyl-L-lysine
GO.0046789	0.345992	go_mf	host cell surface receptor binding
R.HSA.446199	0.345375	reactome	Synthesis of Dolichyl-phosphate
R.HSA.5578997	0.34509	reactome	Defective AHCY causes HMAHCHD
hsa04610	0.344964	kegg	Complement and coagulation cascades
R.HSA.5656364	0.344212	reactome	Defective SLC5A1 causes congenital glucose/galactose malabsorption (GGM)
hsa04640	0.344026	kegg	Hematopoietic cell lineage
GO.1904492	0.343806	go_mf	Ac-Asp-Glu binding
hsa04930	0.343566	kegg	Type II diabetes mellitus
R.HSA.1300645	0.342823	reactome	Acrosome Reaction and Sperm:Oocyte Membrane Binding
GO.0098529	0.342521	go_bp	neuromuscular junction development, skeletal muscle fiber
GO.1990407	0.342326	go_mf	calcitonin gene-related peptide binding
GO.2000864	0.342261	go_bp	regulation of estradiol secretion
hsa05200	0.342251	kegg	Pathways in cancer
R.HSA.4724289	0.342237	reactome	Defective ALG6 causes CDG-1c
hsa04927	0.341995	kegg	Cortisol synthesis and secretion
hsa04972	0.341366	kegg	Pancreatic secretion
R.HSA.8877627	0.341316	reactome	Vitamin E
hsa05415	0.340833	kegg	Diabetic cardiomyopathy
hsa00604	0.339651	kegg	Glycosphingolipid biosynthesis - ganglio series
GO.0002518	0.339586	go_bp	lymphocyte chemotaxis across high endothelial venule
hsa04012	0.338989	kegg	ErbB signaling pathway
GO.0000272	0.338327	go_bp	polysaccharide catabolic process
GO.0010900	0.338239	go_bp	negative regulation of phosphatidylcholine catabolic process
GO.0033703	0.337809	go_mf	3beta-hydroxy-5beta-steroid dehydrogenase activity
GO.0017125	0.337805	go_mf	deoxycytidyl transferase activity
GO.0006592	0.337214	go_bp	ornithine biosynthetic process
GO.1903954	0.337005	go_bp	positive regulation of voltage-gated potassium channel activity involved in atrial cardiac muscle cell action potential repolarization
GO.0010309	0.33549	go_mf	acireductone dioxygenase [iron(II)-requiring] activity
hsa00830	0.335444	kegg	Retinol metabolism
R.HSA.1299503	0.335413	reactome	TWIK related potassium channel (TREK)
hsa04912	0.334947	kegg	GnRH signaling pathway
GO.2000590	0.334315	go_bp	negative regulation of metanephric mesenchymal cell migration
hsa05332	0.332969	kegg	Graft-versus-host disease
hsa05014	0.332052	kegg	Amyotrophic lateral sclerosis
hsa04950	0.331444	kegg	Maturity onset diabetes of the young
GO.0046520	0.331327	go_bp	sphingoid biosynthetic process
hsa04659	0.330417	kegg	Th17 cell differentiation
GO.1905413	0.330275	go_bp	regulation of dense core granule exocytosis
R.HSA.5663020	0.330169	reactome	Defective SLC35A1 causes congenital disorder of glycosylation 2F (CDG2F)
GO.0030109	0.329835	go_mf	HLA-B specific inhibitory MHC class I receptor activity
R.HSA.399710	0.329793	reactome	Activation of AMPA receptors
hsa05143	0.329602	kegg	African trypanosomiasis
R.HSA.2644605	0.329495	reactome	FBXW7 Mutants and NOTCH1 in Cancer
GO.0004743	0.328742	go_mf	pyruvate kinase activity
GO.0062184	0.32835	go_mf	testosterone 16-beta-hydroxylase activity
R.HSA.77042	0.328034	reactome	Formation of editosomes by ADAR proteins
R.HSA.5602680	0.327219	reactome	MyD88 deficiency (TLR5)
GO.0071913	0.327046	go_mf	citrate secondary active transmembrane transporter activity
hsa05163	0.326521	kegg	Human cytomegalovirus infection
GO.0042020	0.326484	go_mf	interleukin-23 receptor activity
R.HSA.8963676	0.326422	reactome	Intestinal absorption
R.HSA.112126	0.325951	reactome	ALKBH3 mediated reversal of alkylation damage
hsa04658	0.325165	kegg	Th1 and Th2 cell differentiation
R.HSA.163765	0.324768	reactome	ChREBP activates metabolic gene expression
hsa04510	0.324388	kegg	Focal adhesion
hsa04919	0.324363	kegg	Thyroid hormone signaling pathway
GO.0045645	0.324066	go_bp	positive regulation of eosinophil differentiation
R.HSA.9033807	0.323502	reactome	ABO blood group biosynthesis
R.HSA.5083627	0.323291	reactome	Defective LARGE causes MDDGA6 and MDDGB6
hsa04730	0.323238	kegg	Long-term depression
hsa05010	0.323195	kegg	Alzheimer disease
hsa05032	0.322619	kegg	Morphine addiction
GO.0004738	0.322194	go_mf	pyruvate dehydrogenase activity
R.HSA.5579005	0.322191	reactome	Defective CYP4F22 causes ARCI5
GO.1905706	0.322085	go_bp	regulation of mitochondrial ATP synthesis coupled proton transport
hsa04140	0.320135	kegg	Autophagy - animal
GO.0009234	0.320135	go_bp	menaquinone biosynthetic process
hsa03040	0.319685	kegg	Spliceosome
GO.0043337	0.319581	go_mf	CDP-diacylglycerol-phosphatidylglycerol phosphatidyltransferase activity
hsa04915	0.31957	kegg	Estrogen signaling pathway
GO.0003147	0.319375	go_bp	neural crest cell migration involved in heart formation
hsa04664	0.318933	kegg	Fc epsilon RI signaling pathway
R.HSA.9729555	0.318364	reactome	Sensory perception of sour taste
GO.1905164	0.318044	go_bp	positive regulation of phagosome maturation
R.HSA.5619035	0.316978	reactome	Defective SLC17A5 causes Salla disease (SD) and ISSD
GO.0051032	0.316653	go_mf	nucleic acid transmembrane transporter activity
R.HSA.9020558	0.316354	reactome	Interleukin-2 signaling
GO.1902544	0.315544	go_bp	regulation of DNA N-glycosylase activity
GO.0006175	0.315292	go_bp	dATP biosynthetic process
GO.0003881	0.315265	go_mf	CDP-diacylglycerol-inositol 3-phosphatidyltransferase activity
R.HSA.69200	0.315207	reactome	Phosphorylation of proteins involved in G1/S transition by active Cyclin E:Cdk2 complexes
GO.0005998	0.314868	go_bp	xylulose catabolic process
GO.0035272	0.314866	go_bp	exocrine system development
hsa04630	0.314534	kegg	JAK-STAT signaling pathway
hsa05132	0.314472	kegg	Salmonella infection
GO.0070463	0.314319	go_mf	tubulin-dependent ATPase activity
R.HSA.5579024	0.313345	reactome	Defective MAT1A causes MATD
GO.1904220	0.311692	go_bp	regulation of serine C-palmitoyltransferase activity
hsa04024	0.31155	kegg	cAMP signaling pathway
GO.0004346	0.310963	go_mf	glucose-6-phosphatase activity
hsa04015	0.310731	kegg	Rap1 signaling pathway
hsa04722	0.310635	kegg	Neurotrophin signaling pathway
GO.0033961	0.310357	go_mf	cis-stilbene-oxide hydrolase activity
GO.0071401	0.309822	go_bp	cellular response to triglyceride
GO.0106177	0.309634	go_mf	cyclic-GMP-AMP hydrolase activity
hsa04926	0.309518	kegg	Relaxin signaling pathway
GO.0000170	0.309476	go_mf	sphingosine hydroxylase activity
R.HSA.4043911	0.309295	reactome	Defective PMM2 causes PMM2-CDG (CDG-1a)
R.HSA.75896	0.309028	reactome	Plasmalogen biosynthesis
GO.0061666	0.308547	go_mf	UFM1 ligase activity
hsa05418	0.308053	kegg	Fluid shear stress and atherosclerosis
GO.2000548	0.307764	go_bp	negative regulation of dendritic cell dendrite assembly
GO.0099534	0.307191	go_mf	calcium ion binding involved in regulation of presynaptic cytosolic calcium ion concentration
GO.0004655	0.306593	go_mf	porphobilinogen synthase activity
R.HSA.166187	0.30656	reactome	Mitochondrial Uncoupling
GO.0047598	0.306199	go_mf	7-dehydrocholesterol reductase activity
hsa04530	0.305999	kegg	Tight junction
R.HSA.2206302	0.305599	reactome	MPS I - Hurler syndrome
GO.0017188	0.30489	go_mf	aspartate N-acetyltransferase activity
GO.0062050	0.304828	go_mf	GPI-mannose ethanolamine phosphate phosphodiesterase activity
GO.0005170	0.304781	go_mf	neurotrophin TRKC receptor binding
GO.1990442	0.303741	go_bp	intrinsic apoptotic signaling pathway in response to nitrosative stress
R.HSA.5683678	0.303717	reactome	Defective ABCA3 causes SMDP3
hsa05120	0.303397	kegg	Epithelial cell signaling in Helicobacter pylori infection
GO.0034545	0.302898	go_mf	fumarylpyruvate hydrolase activity
hsa04723	0.302487	kegg	Retrograde endocannabinoid signaling
hsa04917	0.302448	kegg	Prolactin signaling pathway
R.HSA.8963678	0.30187	reactome	Intestinal lipid absorption
GO.0003922	0.301736	go_mf	GMP synthase (glutamine-hydrolyzing) activity
GO.1904493	0.301231	go_mf	tetrahydrofolyl-poly(glutamate) polymer binding
R.HSA.140180	0.299948	reactome	COX reactions
GO.0005053	0.299928	go_mf	peroxisome matrix targeting signal-2 binding
hsa05310	0.299572	kegg	Asthma
hsa00982	0.299538	kegg	Drug metabolism - cytochrome P450
GO.0106229	0.299005	go_mf	histone glutaryltransferase activity
GO.0005121	0.298784	go_mf	Toll binding
GO.0042543	0.29853	go_bp	protein N-linked glycosylation via arginine
GO.0016402	0.298055	go_mf	pristanoyl-CoA oxidase activity
GO.0009240	0.296285	go_bp	isopentenyl diphosphate biosynthetic process
GO.0072544	0.29624	go_mf	L-DOPA binding
hsa04975	0.296022	kegg	Fat digestion and absorption
hsa04370	0.295617	kegg	VEGF signaling pathway
R.HSA.69205	0.295244	reactome	G1/S-Specific Transcription
GO.0019413	0.294917	go_bp	acetate biosynthetic process
GO.0022894	0.294763	go_mf	Intermediate conductance calcium-activated potassium channel activity
R.HSA.8935964	0.29442	reactome	RUNX1 regulates expression of components of tight junctions
GO.0036373	0.294201	go_mf	L-fucose mutarotase activity
GO.0099626	0.293984	go_mf	voltage-gated calcium channel activity involved in regulation of presynaptic cytosolic calcium levels
GO.0060121	0.293753	go_bp	vestibular receptor cell stereocilium organization
GO.0046359	0.29373	go_bp	butyrate catabolic process
R.HSA.2206308	0.293708	reactome	MPS IV - Morquio syndrome B
GO.0061929	0.293676	go_mf	gamma-glutamylaminecyclotransferase activity
hsa05212	0.293516	kegg	Pancreatic cancer
GO.0038121	0.293114	go_mf	C-C motif chemokine 21 receptor activity
GO.0002851	0.292936	go_bp	positive regulation of peripheral T cell tolerance induction
GO.0102264	0.292907	go_mf	tRNA-dihydrouridine20 synthase activity
GO.0042300	0.292894	go_mf	beta-amyrin synthase activity
GO.0030586	0.292638	go_mf	[methionine synthase] reductase activity
R.HSA.446343	0.291513	reactome	Localization of the PINCH-ILK-PARVIN complex to focal adhesions
R.HSA.2206292	0.291299	reactome	MPS VII - Sly syndrome
R.HSA.5578996	0.291242	reactome	Defective CYP27A1 causes CTX
GO.0042699	0.29105	go_bp	follicle-stimulating hormone signaling pathway
hsa04070	0.291037	kegg	Phosphatidylinositol signaling system
GO.0005369	0.290988	go_mf	taurine:sodium symporter activity
R.HSA.2206296	0.290987	reactome	MPS II - Hunter syndrome
hsa04940	0.290878	kegg	Type I diabetes mellitus
GO.0043558	0.290152	go_bp	regulation of translational initiation in response to stress
R.HSA.5579013	0.28918	reactome	Defective CYP7B1 causes SPG5A and CBAS3
hsa03410	0.288998	kegg	Base excision repair
hsa05208	0.288797	kegg	Chemical carcinogenesis - reactive oxygen species
R.HSA.68881	0.288478	reactome	Mitotic Metaphase/Anaphase Transition
R.HSA.163282	0.288421	reactome	Mitochondrial transcription initiation
GO.0008115	0.287969	go_mf	sarcosine oxidase activity
GO.0061632	0.287506	go_mf	RNA lariat debranching enzyme activator activity
GO.0031707	0.287455	go_mf	endothelin A receptor binding
R.HSA.549127	0.286617	reactome	Organic cation transport
GO.1900383	0.286299	go_bp	regulation of synaptic plasticity by receptor localization to synapse
GO.1902271	0.286229	go_mf	D3 vitamins binding
GO.0031762	0.286093	go_mf	follicle-stimulating hormone receptor binding
R.HSA.5654689	0.28602	reactome	PI-3K cascade:FGFR1
GO.0034041	0.286013	go_mf	ABC-type sterol transporter activity
GO.1901136	0.285439	go_bp	carbohydrate derivative catabolic process
GO.0000404	0.285188	go_mf	heteroduplex DNA loop binding
R.HSA.9020933	0.285026	reactome	Interleukin-23 signaling
hsa00983	0.284732	kegg	Drug metabolism - other enzymes
hsa04961	0.284432	kegg	Endocrine and other factor-regulated calcium reabsorption
hsa04911	0.283753	kegg	Insulin secretion
GO.0050785	0.283378	go_mf	advanced glycation end-product receptor activity
hsa04614	0.282873	kegg	Renin-angiotensin system
GO.0106227	0.282858	go_bp	peptidyl-lysine glutarylation
GO.0097026	0.282842	go_bp	dendritic cell dendrite assembly
GO.0070123	0.282616	go_mf	transforming growth factor beta receptor activity, type III
R.HSA.75157	0.282551	reactome	FasL/ CD95L signaling
GO.0071714	0.281676	go_mf	icosanoid transmembrane transporter activity
GO.0102559	0.280869	go_mf	protein-(glutamine-N5) methyltransferase activity
GO.0016432	0.280722	go_mf	tRNA-uridine aminocarboxypropyltransferase activity
R.HSA.380108	0.280602	reactome	Chemokine receptors bind chemokines
GO.0050046	0.280315	go_mf	delta7-sterol 5(6)-desaturase activity
R.HSA.5083628	0.28021	reactome	Defective POMGNT1 causes MDDGA3, MDDGB3 and MDDGC3
R.HSA.1462054	0.280199	reactome	Alpha-defensins
R.HSA.446210	0.279084	reactome	Synthesis of UDP-N-acetyl-glucosamine
GO.0047931	0.278476	go_mf	glucosamine kinase activity
GO.0033897	0.278234	go_mf	ribonuclease T2 activity
hsa04115	0.278219	kegg	p53 signaling pathway
GO.0003830	0.278185	go_mf	beta-1,4-mannosylglycoprotein 4-beta-N-acetylglucosaminyltransferase activity
GO.0050561	0.27781	go_mf	glutamate-tRNA(Gln) ligase activity
GO.1900535	0.277547	go_bp	palmitic acid biosynthetic process
GO.1990738	0.277208	go_mf	pseudouridine 5'-phosphatase activity
GO.0006553	0.277196	go_bp	lysine metabolic process
GO.0019547	0.276966	go_bp	arginine catabolic process to ornithine
R.HSA.5688890	0.276474	reactome	Defective CSF2RA causes SMDP4
R.HSA.168330	0.276446	reactome	Viral RNP Complexes in the Host Cell Nucleus
GO.2001239	0.276391	go_bp	regulation of extrinsic apoptotic signaling pathway in absence of ligand
GO.0009398	0.276202	go_bp	FMN biosynthetic process
hsa04925	0.276187	kegg	Aldosterone synthesis and secretion
GO.1903435	0.27608	go_bp	positive regulation of constitutive secretory pathway
GO.0015142	0.276022	go_mf	tricarboxylic acid transmembrane transporter activity
GO.0031883	0.275913	go_mf	taste receptor binding
R.HSA.4793954	0.275802	reactome	Defective MOGS causes CDG-2b
GO.0038161	0.275638	go_bp	prolactin signaling pathway
GO.0060353	0.27559	go_bp	regulation of cell adhesion molecule production
GO.0035643	0.275589	go_mf	L-DOPA receptor activity
GO.0015146	0.275472	go_mf	pentose transmembrane transporter activity
hsa04916	0.272618	kegg	Melanogenesis
GO.0071384	0.27246	go_bp	cellular response to corticosteroid stimulus
GO.0097370	0.271759	go_bp	protein O-GlcNAcylation via threonine
GO.0120301	0.27146	go_mf	histone lactyltransferase activity
R.HSA.69306	0.271402	reactome	DNA Replication
GO.0061657	0.27049	go_mf	UFM1 conjugating enzyme activity
GO.0072028	0.270205	go_bp	nephron morphogenesis
R.HSA.180897	0.270088	reactome	Vpr-mediated induction of apoptosis by mitochondrial outer membrane permeabilization
GO.0043316	0.269262	go_bp	cytotoxic T cell degranulation
GO.0008445	0.269112	go_mf	D-aspartate oxidase activity
R.HSA.3560796	0.26852	reactome	Defective PAPSS2 causes SEMD-PA
GO.0004452	0.268392	go_mf	isopentenyl-diphosphate delta-isomerase activity
GO.0070304	0.268312	go_bp	positive regulation of stress-activated protein kinase signaling cascade
R.HSA.77288	0.268238	reactome	mitochondrial fatty acid beta-oxidation of unsaturated fatty acids
GO.0100002	0.268178	go_bp	negative regulation of protein kinase activity by protein phosphorylation
hsa00030	0.268096	kegg	Pentose phosphate pathway
GO.0106228	0.267706	go_mf	peptide glutaryltransferase activity
GO.1990400	0.267384	go_mf	mitochondrial ribosomal large subunit rRNA binding
GO.0047092	0.266945	go_mf	27-hydroxycholesterol 7-alpha-monooxygenase activity
GO.0120117	0.26687	go_bp	T cell meandering migration
R.HSA.3248023	0.266544	reactome	Regulation by TREX1
R.HSA.156711	0.266313	reactome	Polo-like kinase mediated events
R.HSA.209931	0.265846	reactome	Serotonin and melatonin biosynthesis
R.HSA.9682706	0.265839	reactome	Replication of the SARS-CoV-1 genome
GO.0060837	0.265407	go_bp	blood vessel endothelial cell differentiation
GO.2000314	0.26539	go_bp	negative regulation of fibroblast growth factor receptor signaling pathway involved in neural plate anterior/posterior pattern formation
GO.0097577	0.264729	go_bp	sequestering of iron ion
GO.0035175	0.264518	go_mf	histone kinase activity (H3-S10 specific)
hsa04261	0.264268	kegg	Adrenergic signaling in cardiomyocytes
R.HSA.168268	0.263693	reactome	Virus Assembly and Release
GO.0008297	0.263664	go_mf	single-stranded DNA exodeoxyribonuclease activity
GO.1901725	0.263643	go_bp	regulation of histone deacetylase activity
GO.0002447	0.263352	go_bp	eosinophil mediated immunity
R.HSA.9632697	0.263018	reactome	Evasion of Oxidative Stress Induced Senescence Due to Defective p16INK4A binding to CDK4
R.HSA.9723907	0.262946	reactome	Loss of Function of TP53 in Cancer
R.HSA.9708296	0.262534	reactome	tRNA-derived small RNA (tsRNA or tRNA-related fragment, tRF) biogenesis
hsa01522	0.262243	kegg	Endocrine resistance
R.HSA.9667769	0.262135	reactome	Acetylcholine inhibits contraction of outer hair cells
GO.0140375	0.26142	go_mf	immune receptor activity
GO.0072571	0.261072	go_mf	mono-ADP-D-ribose binding
GO.0016433	0.261035	go_mf	rRNA (adenine) methyltransferase activity
GO.0042275	0.260876	go_bp	error-free postreplication DNA repair
R.HSA.549132	0.260533	reactome	Organic cation/anion/zwitterion transport
R.HSA.5693554	0.260465	reactome	Resolution of D-loop Structures through Synthesis-Dependent Strand Annealing (SDSA)
GO.0003878	0.260354	go_mf	ATP citrate synthase activity
GO.1990764	0.260234	go_bp	myofibroblast contraction
GO.0090301	0.260042	go_bp	negative regulation of neural crest formation
GO.1904398	0.260012	go_bp	positive regulation of neuromuscular junction development
GO.0061481	0.259747	go_bp	response to TNF agonist
R.HSA.880009	0.259675	reactome	Interconversion of 2-oxoglutarate and 2-hydroxyglutarate
GO.0140339	0.259391	go_mf	phosphatidylglycerol transfer activity
R.HSA.5619101	0.259044	reactome	Variant SLC6A20 contributes towards hyperglycinuria (HG) and iminoglycinuria (IG)
R.HSA.5619048	0.258649	reactome	Defective SLC11A2 causes hypochromic microcytic anemia, with iron overload 1 (AHMIO1)
GO.0019153	0.25855	go_mf	protein-disulfide reductase (glutathione) activity
GO.0017168	0.258432	go_mf	5-oxoprolinase (ATP-hydrolyzing) activity
GO.0016608	0.258282	go_mf	growth hormone-releasing hormone activity
R.HSA.5660668	0.257485	reactome	CLEC7A/inflammasome pathway
R.HSA.912526	0.257416	reactome	Interleukin receptor SHC signaling
GO.0032896	0.257248	go_mf	palmitoyl-CoA 9-desaturase activity
GO.0001581	0.256431	go_bp	detection of chemical stimulus involved in sensory perception of sour taste
R.HSA.6791465	0.256265	reactome	Pentose phosphate pathway disease
GO.0004747	0.256161	go_mf	ribokinase activity
GO.1904854	0.255811	go_mf	proteasome core complex binding
R.HSA.8875791	0.255763	reactome	MET activates STAT3
GO.0000709	0.254897	go_bp	meiotic joint molecule formation
hsa05150	0.254674	kegg	Staphylococcus aureus infection
R.HSA.192905	0.254479	reactome	vRNP Assembly
GO.0035853	0.253834	go_bp	chromosome passenger complex localization to spindle midzone
R.HSA.8956320	0.253608	reactome	Nucleotide biosynthesis
R.HSA.3359463	0.253284	reactome	Defective CUBN causes MGA1
GO.0000994	0.253246	go_mf	RNA polymerase III core binding
GO.0009256	0.253106	go_bp	10-formyltetrahydrofolate metabolic process
GO.0004309	0.25309	go_mf	exopolyphosphatase activity
GO.0015164	0.251915	go_mf	glucuronoside transmembrane transporter activity
GO.1905584	0.251578	go_bp	outer hair cell apoptotic process
R.HSA.451927	0.25156	reactome	Interleukin-2 family signaling
GO.0052857	0.251506	go_mf	NADPHX epimerase activity
GO.0004395	0.251403	go_mf	hexaprenyldihydroxybenzoate methyltransferase activity
R.HSA.8853383	0.250975	reactome	Lysosomal oligosaccharide catabolism
GO.0086103	0.250667	go_bp	G protein-coupled receptor signaling pathway involved in heart process
GO.0106373	0.250435	go_mf	3-deoxyglucosone dehydrogenase activity
R.HSA.1538133	0.250277	reactome	G0 and Early G1
R.HSA.444411	0.250205	reactome	Rhesus glycoproteins mediate ammonium transport.
GO.0001855	0.250178	go_mf	complement component C4b binding
R.HSA.8964026	0.249653	reactome	Chylomicron clearance
GO.0070001	0.249516	go_mf	aspartic-type peptidase activity
hsa04120	0.249132	kegg	Ubiquitin mediated proteolysis
GO.0047325	0.248899	go_mf	inositol tetrakisphosphate 1-kinase activity
GO.0052751	0.248573	go_mf	GDP-mannose hydrolase activity
R.HSA.177128	0.248541	reactome	Conjugation of salicylate with glycine
R.HSA.5545619	0.24802	reactome	XAV939 stabilizes AXIN
GO.0004616	0.247692	go_mf	phosphogluconate dehydrogenase (decarboxylating) activity
GO.0004398	0.247589	go_mf	histidine decarboxylase activity
GO.0070739	0.247544	go_mf	protein-glutamic acid ligase activity
hsa05152	0.247415	kegg	Tuberculosis
R.HSA.9673767	0.24739	reactome	Signaling by PDGFRA transmembrane, juxtamembrane and kinase domain mutants
R.HSA.8941413	0.247118	reactome	Events associated with phagocytolytic activity of PMN cells
hsa04713	0.246958	kegg	Circadian entrainment
R.HSA.164944	0.246138	reactome	Nef and signal transduction
GO.0070540	0.24599	go_mf	stearic acid binding
GO.0038117	0.245667	go_mf	C-C motif chemokine 19 receptor activity
GO.0016998	0.245541	go_bp	cell wall macromolecule catabolic process
R.HSA.5632987	0.24543	reactome	Defective Mismatch Repair Associated With PMS2
hsa04072	0.245232	kegg	Phospholipase D signaling pathway
R.HSA.3814836	0.245017	reactome	Glycogen storage disease type XV (GYG1)
GO.0034736	0.244953	go_mf	cholesterol O-acyltransferase activity
hsa01200	0.244935	kegg	Carbon metabolism
GO.0038029	0.244862	go_bp	epidermal growth factor receptor signaling pathway via MAPK cascade
hsa03320	0.244176	kegg	PPAR signaling pathway
GO.0004042	0.243872	go_mf	acetyl-CoA:L-glutamate N-acetyltransferase activity
GO.2000308	0.243767	go_bp	negative regulation of tumor necrosis factor (ligand) superfamily member 11 production
R.HSA.480985	0.243748	reactome	Synthesis of dolichyl-phosphate-glucose
GO.0072139	0.243627	go_bp	glomerular parietal epithelial cell differentiation
GO.0047021	0.243456	go_mf	15-hydroxyprostaglandin dehydrogenase (NADP+) activity
hsa04662	0.243155	kegg	B cell receptor signaling pathway
R.HSA.1855191	0.243094	reactome	Synthesis of IPs in the nucleus
R.HSA.70350	0.243043	reactome	Fructose catabolism
GO.0002470	0.242816	go_bp	plasmacytoid dendritic cell antigen processing and presentation
GO.0045977	0.242757	go_bp	positive regulation of mitotic cell cycle, embryonic
GO.1901307	0.242251	go_bp	positive regulation of spermidine biosynthetic process
GO.1901623	0.242051	go_bp	regulation of lymphocyte chemotaxis
GO.0004001	0.241156	go_mf	adenosine kinase activity
GO.0090122	0.240992	go_bp	cholesterol ester hydrolysis involved in cholesterol transport
R.HSA.112313	0.240587	reactome	Neurotransmitter uptake and metabolism In glial cells
hsa05140	0.239001	kegg	Leishmaniasis
R.HSA.1296053	0.238961	reactome	Classical Kir channels
GO.1902530	0.238833	go_bp	positive regulation of protein linear polyubiquitination
hsa03018	0.238609	kegg	RNA degradation
GO.0019799	0.238533	go_mf	tubulin N-acetyltransferase activity
GO.0044595	0.237539	go_mf	decaprenyldihydroxybenzoate methyltransferase activity
R.HSA.6802953	0.237514	reactome	RAS signaling downstream of NF1 loss-of-function variants
GO.0061300	0.237129	go_bp	cerebellum vasculature development
GO.0035229	0.23707	go_bp	positive regulation of glutamate-cysteine ligase activity
R.HSA.167826	0.236965	reactome	The fatty acid cycling model
GO.1902553	0.236852	go_bp	positive regulation of catalase activity
GO.0072354	0.23673	go_mf	histone kinase activity (H3-T3 specific)
GO.0019810	0.236549	go_mf	putrescine binding
GO.0003939	0.236452	go_mf	L-iditol 2-dehydrogenase activity
GO.0070539	0.236271	go_mf	linoleic acid binding
hsa05020	0.235909	kegg	Prion disease
GO.0102176	0.235704	go_mf	cycloeucalenone reductase activity
R.HSA.114294	0.23551	reactome	Activation, translocation and oligomerization of BAX
R.HSA.3828062	0.235227	reactome	Glycogen storage disease type 0 (muscle GYS1)
R.HSA.165158	0.235081	reactome	Activation of AKT2
GO.0102341	0.234802	go_mf	3-oxo-lignoceroyl-CoA reductase activity
hsa04014	0.234575	kegg	Ras signaling pathway
GO.0106376	0.234551	go_mf	2-hydroxyphytanoyl-CoA lyase activity
GO.0001680	0.234343	go_bp	tRNA 3'-terminal CCA addition
GO.0036364	0.234082	go_bp	transforming growth factor beta1 activation
R.HSA.2142700	0.233889	reactome	Synthesis of Lipoxins (LX)
GO.0070731	0.233777	go_bp	cGMP transport
GO.0090189	0.233257	go_bp	regulation of branching involved in ureteric bud morphogenesis
R.HSA.5624958	0.232862	reactome	ARL13B-mediated ciliary trafficking of INPP5E
R.HSA.5340573	0.232775	reactome	LGK974 inhibits PORCN
R.HSA.9657688	0.232572	reactome	Defective factor XII causes hereditary angioedema
GO.0102342	0.232518	go_mf	3-oxo-cerotoyl-CoA reductase activity
GO.0004068	0.232373	go_mf	aspartate 1-decarboxylase activity
GO.0001792	0.232054	go_mf	polymeric immunoglobulin receptor activity
GO.0120045	0.23177	go_bp	stereocilium maintenance
GO.0071838	0.231294	go_bp	cell proliferation in bone marrow
GO.0150025	0.230628	go_mf	oxidised low-density lipoprotein particle receptor activity
GO.0042887	0.230615	go_mf	amide transmembrane transporter activity
hsa00730	0.230249	kegg	Thiamine metabolism
R.HSA.629587	0.230045	reactome	Highly sodium permeable postsynaptic acetylcholine nicotinic receptors
GO.0000140	0.229996	go_mf	acylglycerone-phosphate reductase activity
GO.0015904	0.229943	go_bp	tetracycline transmembrane transport
R.HSA.5619096	0.2295	reactome	Defective SLC5A5 causes thyroid dyshormonogenesis 1 (TDH1)
GO.0110050	0.229161	go_mf	deaminated glutathione amidase activity
hsa01100	0.228978	kegg	Metabolic pathways
GO.0060407	0.228054	go_bp	negative regulation of penile erection
GO.1901053	0.227768	go_bp	sarcosine catabolic process
GO.0033034	0.227589	go_bp	positive regulation of myeloid cell apoptotic process
R.HSA.205025	0.227566	reactome	NADE modulates death signalling
GO.0050031	0.227263	go_mf	L-pipecolate oxidase activity
GO.1905869	0.227171	go_bp	negative regulation of 3'-UTR-mediated mRNA stabilization
GO.0016793	0.227064	go_mf	triphosphoric monoester hydrolase activity
GO.0097531	0.227024	go_bp	mast cell migration
R.HSA.5682113	0.226574	reactome	Defective ABCA1 causes TGD
GO.0045237	0.226243	go_mf	CXCR1 chemokine receptor binding
GO.0004742	0.226179	go_mf	dihydrolipoyllysine-residue acetyltransferase activity
GO.1904255	0.225923	go_bp	negative regulation of iron ion transmembrane transporter activity
GO.0043890	0.225887	go_mf	N-acetylgalactosamine-6-sulfatase activity
hsa04071	0.225695	kegg	Sphingolipid signaling pathway
GO.0008829	0.225581	go_mf	dCTP deaminase activity
GO.0017005	0.225571	go_mf	3'-tyrosyl-DNA phosphodiesterase activity
R.HSA.1299308	0.224839	reactome	Tandem of pore domain in a weak inwardly rectifying K+ channels (TWIK)
R.HSA.111995	0.224702	reactome	phospho-PLA2 pathway
GO.0036105	0.224622	go_mf	peroxisome membrane class-1 targeting sequence binding
GO.0060232	0.224512	go_bp	delamination
R.HSA.8869496	0.224217	reactome	TFAP2A acts as a transcriptional repressor during retinoic acid induced cell differentiation
R.HSA.173107	0.224156	reactome	Binding and entry of HIV virion
GO.0071344	0.224063	go_bp	diphosphate metabolic process
GO.0008442	0.223809	go_mf	3-hydroxyisobutyrate dehydrogenase activity
GO.0140065	0.223597	go_mf	peptide butyryltransferase activity
GO.0003065	0.223508	go_bp	positive regulation of heart rate by epinephrine
GO.0050560	0.223426	go_mf	aspartate-tRNA(Asn) ligase activity
GO.0103046	0.223326	go_mf	alanylglutamate dipeptidase activity
GO.0035863	0.223227	go_bp	dITP catabolic process
R.HSA.5602410	0.223164	reactome	TLR3 deficiency - HSE
R.HSA.8939242	0.222994	reactome	RUNX1 regulates transcription of genes involved in differentiation of keratinocytes
GO.1903996	0.222871	go_bp	negative regulation of non-membrane spanning protein tyrosine kinase activity
R.HSA.162589	0.222821	reactome	Reverse Transcription of HIV RNA
GO.0047941	0.222293	go_mf	glucuronolactone reductase activity
GO.0019542	0.222126	go_bp	propionate biosynthetic process
R.HSA.9635644	0.221564	reactome	Inhibition of membrane repair
GO.0005457	0.221288	go_mf	GDP-fucose transmembrane transporter activity
GO.1904408	0.221183	go_mf	melatonin binding
R.HSA.6806664	0.221174	reactome	Metabolism of vitamin K
R.HSA.5368598	0.220833	reactome	Negative regulation of TCF-dependent signaling by DVL-interacting proteins
R.HSA.211163	0.220497	reactome	AKT-mediated inactivation of FOXO1A
GO.0033030	0.220436	go_bp	negative regulation of neutrophil apoptotic process
hsa04390	0.220253	kegg	Hippo signaling pathway
hsa05225	0.220136	kegg	Hepatocellular carcinoma
R.HSA.8964011	0.220074	reactome	HDL clearance
GO.0060489	0.219865	go_bp	planar dichotomous subdivision of terminal units involved in lung branching morphogenesis
GO.0090409	0.219666	go_mf	malonyl-CoA synthetase activity
GO.0034654	0.219457	go_bp	nucleobase-containing compound biosynthetic process
GO.1900225	0.219427	go_bp	regulation of NLRP3 inflammasome complex assembly
GO.0035603	0.219247	go_bp	fibroblast growth factor receptor signaling pathway involved in hemopoiesis
R.HSA.9694686	0.218752	reactome	Replication of the SARS-CoV-2 genome
GO.0050251	0.218397	go_mf	retinol isomerase activity
GO.1903060	0.218197	go_bp	negative regulation of protein lipidation
R.HSA.2033514	0.218032	reactome	FGFR3 mutant receptor activation
GO.0097398	0.217921	go_bp	cellular response to interleukin-17
GO.0002643	0.217583	go_bp	regulation of tolerance induction
hsa04270	0.217517	kegg	Vascular smooth muscle contraction
GO.0070510	0.217286	go_bp	regulation of histone H4-K20 methylation
GO.0071820	0.217056	go_mf	N-box binding
GO.1905575	0.217041	go_mf	ganglioside GM3 binding
GO.0015152	0.217011	go_mf	glucose-6-phosphate transmembrane transporter activity
GO.0022607	0.216992	go_bp	cellular component assembly
GO.0061981	0.216672	go_mf	3-hydroxykynureninase activity
GO.0051431	0.216371	go_mf	corticotropin-releasing hormone receptor 2 binding
hsa03010	0.216251	kegg	Ribosome
R.HSA.3249367	0.216248	reactome	STAT6-mediated induction of chemokines
R.HSA.5619047	0.216216	reactome	Defective SLC2A9 causes hypouricemia renal 2 (RHUC2)
GO.0034213	0.215851	go_bp	quinolinate catabolic process
GO.0046786	0.215836	go_bp	viral replication complex formation and maintenance
GO.0032943	0.215747	go_bp	mononuclear cell proliferation
GO.0090341	0.215511	go_bp	negative regulation of secretion of lysosomal enzymes
hsa04928	0.215501	kegg	Parathyroid hormone synthesis, secretion and action
GO.0005169	0.215489	go_mf	neurotrophin TRKB receptor binding
GO.0004034	0.215162	go_mf	aldose 1-epimerase activity
hsa05134	0.21513	kegg	Legionellosis
R.HSA.9686347	0.215128	reactome	Microbial modulation of RIPK1-mediated regulated necrosis
R.HSA.5619056	0.215053	reactome	Defective HK1 causes hexokinase deficiency (HK deficiency)
R.HSA.198745	0.214977	reactome	Signalling to STAT3
GO.0008903	0.214672	go_mf	hydroxypyruvate isomerase activity
GO.1900039	0.214492	go_bp	positive regulation of cellular response to hypoxia
GO.0106078	0.214365	go_mf	histone succinyltransferase activity
GO.0070626	0.214149	go_mf	(S)-2-(5-amino-1-(5-phospho-D-ribosyl)imidazole-4-carboxamido) succinate lyase (fumarate-forming) activity
hsa04724	0.214033	kegg	Glutamatergic synapse
GO.0043795	0.213487	go_mf	glyceraldehyde oxidoreductase activity
R.HSA.8963896	0.213486	reactome	HDL assembly
R.HSA.4549349	0.212841	reactome	Defective ALG2 causes CDG-1i
R.HSA.5619113	0.212605	reactome	Defective SLC3A1 causes cystinuria (CSNU)
GO.0070892	0.212241	go_mf	lipoteichoic acid immune receptor activity
GO.1903317	0.211705	go_bp	regulation of protein maturation
GO.0062076	0.211663	go_mf	acyl-CoA delta5-desaturase activity
GO.0001847	0.211622	go_mf	opsonin receptor activity
GO.0045131	0.211217	go_mf	pre-mRNA branch point binding
GO.0120300	0.211126	go_mf	peptide lactyltransferase activity
R.HSA.428359	0.21099	reactome	Insulin-like Growth Factor-2 mRNA Binding Proteins (IGF2BPs/IMPs/VICKZs) bind RNA
GO.0043874	0.210925	go_mf	acireductone synthase activity
GO.0008808	0.210649	go_mf	cardiolipin synthase activity
GO.1900125	0.210547	go_bp	regulation of hyaluronan biosynthetic process
GO.1904744	0.210454	go_bp	positive regulation of telomeric DNA binding
GO.0060601	0.210434	go_bp	lateral sprouting from an epithelium
GO.0060332	0.210391	go_bp	positive regulation of response to interferon-gamma
GO.1904015	0.210116	go_bp	cellular response to serotonin
GO.0019912	0.209932	go_mf	cyclin-dependent protein kinase activating kinase activity
R.HSA.428559	0.209495	reactome	Proton-coupled neutral amino acid transporters
R.HSA.1461973	0.209448	reactome	Defensins
R.HSA.3656234	0.209271	reactome	Defective HEXA causes GM2G1
R.HSA.5619055	0.209155	reactome	Defective SLC24A4 causes hypomineralized amelogenesis imperfecta (AI)
R.HSA.202433	0.208985	reactome	Generation of second messenger molecules
GO.0006743	0.208936	go_bp	ubiquinone metabolic process
R.HSA.71384	0.2089	reactome	Ethanol oxidation
GO.1902239	0.208868	go_bp	negative regulation of intrinsic apoptotic signaling pathway in response to osmotic stress by p53 class mediator
R.HSA.5250992	0.20853	reactome	Toxicity of botulinum toxin type E (botE)
hsa00630	0.208195	kegg	Glyoxylate and dicarboxylate metabolism
R.HSA.77108	0.207792	reactome	Utilization of Ketone Bodies
GO.0005309	0.207631	go_mf	creatine:sodium symporter activity
R.HSA.201688	0.207553	reactome	WNT mediated activation of DVL
GO.0016132	0.207382	go_bp	brassinosteroid biosynthetic process
R.HSA.351143	0.207147	reactome	Agmatine biosynthesis
GO.0150019	0.206781	go_bp	basal dendrite morphogenesis
GO.0043754	0.206711	go_mf	dihydrolipoyllysine-residue (2-methylpropanoyl)transferase activity
GO.0031947	0.206555	go_bp	negative regulation of glucocorticoid biosynthetic process
GO.0018477	0.206506	go_mf	benzaldehyde dehydrogenase (NADP+) activity
GO.0006558	0.206109	go_bp	L-phenylalanine metabolic process
GO.1990238	0.20602	go_mf	double-stranded DNA endodeoxyribonuclease activity
GO.0036131	0.205869	go_mf	prostaglandin D2 11-ketoreductase activity
GO.0035768	0.205703	go_bp	endothelial cell chemotaxis to fibroblast growth factor
GO.0120034	0.205684	go_bp	positive regulation of plasma membrane bounded cell projection assembly
GO.0004317	0.205621	go_mf	3-hydroxypalmitoyl-[acyl-carrier-protein] dehydratase activity
GO.1900163	0.205556	go_bp	positive regulation of phospholipid scramblase activity
R.HSA.171286	0.205464	reactome	Synthesis and processing of ENV and VPU
GO.0043915	0.205383	go_mf	L-seryl-tRNA(Sec) kinase activity
R.HSA.446353	0.20532	reactome	Cell-extracellular matrix interactions
GO.0150101	0.205201	go_bp	regulation of microtubule anchoring at centrosome
GO.0043739	0.20481	go_mf	G/U mismatch-specific uracil-DNA glycosylase activity
R.HSA.1482883	0.204699	reactome	Acyl chain remodeling of DAG and TAG
hsa04725	0.204655	kegg	Cholinergic synapse
GO.0036017	0.204558	go_bp	response to erythropoietin
hsa04935	0.204196	kegg	Growth hormone synthesis, secretion and action
GO.0061920	0.203289	go_mf	protein propionyltransferase activity
GO.0004772	0.202964	go_mf	sterol O-acyltransferase activity
GO.0002196	0.202902	go_mf	Ser-tRNA(Ala) hydrolase activity
hsa05142	0.202503	kegg	Chagas disease
R.HSA.6803544	0.202179	reactome	Ion influx/efflux at host-pathogen interface
GO.0030108	0.201992	go_mf	HLA-A specific activating MHC class I receptor activity
GO.0016287	0.201926	go_mf	glycerone-phosphate O-acyltransferase activity
GO.0060422	0.201469	go_mf	peptidyl-dipeptidase inhibitor activity
R.HSA.209563	0.201461	reactome	Axonal growth stimulation
GO.0102521	0.20134	go_mf	tRNA-4-demethylwyosine synthase activity
hsa04924	0.200868	kegg	Renin secretion
GO.0015067	0.200713	go_mf	amidinotransferase activity
hsa04080	0.200525	kegg	Neuroactive ligand-receptor interaction
GO.0008456	0.200511	go_mf	alpha-N-acetylgalactosaminidase activity
hsa04933	0.200508	kegg	AGE-RAGE signaling pathway in diabetic complications
hsa05215	0.200456	kegg	Prostate cancer
GO.0050254	0.200205	go_mf	rhodopsin kinase activity
GO.0006507	0.199483	go_bp	GPI anchor release
GO.1990932	0.199361	go_mf	5.8S rRNA binding
GO.0019771	0.199239	go_mf	high-affinity IgG receptor activity
R.HSA.167060	0.197885	reactome	NGF processing
GO.0003844	0.197822	go_mf	1,4-alpha-glucan branching enzyme activity
R.HSA.165160	0.197577	reactome	PDE3B signalling
GO.0003952	0.197483	go_mf	NAD+ synthase (glutamine-hydrolyzing) activity
R.HSA.5603037	0.197436	reactome	IRAK4 deficiency (TLR5)
GO.2000753	0.197372	go_bp	positive regulation of glucosylceramide catabolic process
GO.0021814	0.197167	go_bp	cell motility involved in cerebral cortex radial glia guided migration
R.HSA.8941237	0.197145	reactome	Invadopodia formation
GO.0038147	0.196852	go_mf	C-X-C motif chemokine 12 receptor activity
GO.0004356	0.196281	go_mf	glutamate-ammonia ligase activity
GO.0050255	0.19625	go_mf	ribitol 2-dehydrogenase activity
GO.0001626	0.195893	go_mf	nociceptin receptor activity
R.HSA.174577	0.195883	reactome	Activation of C3 and C5
GO.0003957	0.195578	go_mf	NAD(P)+ transhydrogenase (B-specific) activity
R.HSA.177162	0.195437	reactome	Conjugation of phenylacetate with glutamine
hsa05214	0.195243	kegg	Glioma
GO.0052906	0.195192	go_mf	tRNA (guanine(37)-N(1))-methyltransferase activity
hsa05205	0.194933	kegg	Proteoglycans in cancer
GO.0044245	0.194863	go_bp	polysaccharide digestion
GO.0005166	0.194787	go_mf	neurotrophin p75 receptor binding
GO.0018879	0.194778	go_bp	biphenyl metabolic process
GO.0043997	0.194577	go_mf	histone acetyltransferase activity (H4-K12 specific)
GO.0010424	0.194415	go_bp	DNA methylation on cytosine within a CG sequence
GO.0033386	0.194362	go_bp	geranylgeranyl diphosphate biosynthetic process
GO.0047992	0.19433	go_mf	hydroxylysine kinase activity
GO.1900107	0.194325	go_bp	regulation of nodal signaling pathway
GO.0004850	0.193852	go_mf	uridine phosphorylase activity
GO.0000700	0.193704	go_mf	mismatch base pair DNA N-glycosylase activity
R.HSA.427589	0.193243	reactome	Type II Na+/Pi cotransporters
GO.2000415	0.193193	go_bp	positive regulation of fibronectin-dependent thymocyte migration
GO.0071976	0.193177	go_bp	cell gliding
R.HSA.5619085	0.192697	reactome	Defective SLC26A3 causes congenital secretory chloride diarrhea 1 (DIAR1)
GO.0070486	0.192608	go_bp	leukocyte aggregation
R.HSA.5662853	0.192577	reactome	Essential pentosuria
hsa04934	0.192152	kegg	Cushing syndrome
GO.0010070	0.192029	go_bp	zygote asymmetric cell division
GO.0006668	0.191872	go_bp	sphinganine-1-phosphate metabolic process
R.HSA.2408550	0.19178	reactome	Metabolism of ingested H2SeO4 and H2SeO3 into H2Se
R.HSA.8849474	0.191556	reactome	PTK6 Activates STAT3
GO.0008663	0.19153	go_mf	2',3'-cyclic-nucleotide 2'-phosphodiesterase activity
GO.0042144	0.191504	go_bp	vacuole fusion, non-autophagic
R.HSA.140179	0.191465	reactome	Amine Oxidase reactions
hsa04151	0.191409	kegg	PI3K-Akt signaling pathway
R.HSA.9022707	0.191369	reactome	MECP2 regulates transcription factors
GO.0033746	0.190905	go_mf	histone H3-methyl-arginine-2 demethylase activity
R.HSA.5579022	0.190903	reactome	Defective GGT1 causes GLUTH
GO.0071348	0.190733	go_bp	cellular response to interleukin-11
GO.0051736	0.190682	go_mf	polyribonucleotide 5'-hydroxyl-kinase activity
GO.0047860	0.190595	go_mf	diiodophenylpyruvate reductase activity
R.HSA.9605308	0.190595	reactome	Diseases of Base Excision Repair
GO.0004493	0.190563	go_mf	methylmalonyl-CoA epimerase activity
GO.0004334	0.190398	go_mf	fumarylacetoacetase activity
R.HSA.1251932	0.190239	reactome	PLCG1 events in ERBB2 signaling
R.HSA.2206282	0.190218	reactome	MPS IIIB - Sanfilippo syndrome B
GO.0044062	0.190034	go_bp	regulation of excretion
GO.0052899	0.190013	go_mf	N(1),N(12)-diacetylspermine:oxygen oxidoreductase (3-acetamidopropanal-forming) activity
R.HSA.114516	0.189841	reactome	Disinhibition of SNARE formation
GO.0050780	0.189569	go_mf	dopamine receptor binding
R.HSA.4720475	0.189208	reactome	Defective ALG3 causes CDG-1d
GO.0043423	0.189085	go_mf	3-phosphoinositide-dependent protein kinase binding
GO.0034127	0.189076	go_bp	regulation of MyD88-independent toll-like receptor signaling pathway
GO.0004801	0.188595	go_mf	transaldolase activity
GO.0003944	0.188578	go_mf	N-acetylglucosamine-1-phosphodiester alpha-N-acetylglucosaminidase activity
GO.0000304	0.188385	go_bp	response to singlet oxygen
R.HSA.165054	0.188188	reactome	Rev-mediated nuclear export of HIV RNA
R.HSA.5619046	0.188088	reactome	Defective SLC26A4 causes Pendred syndrome (PDS)
GO.0047173	0.187985	go_mf	phosphatidylcholine-retinol O-acyltransferase activity
GO.1901231	0.187813	go_bp	positive regulation of non-canonical Wnt signaling pathway via JNK cascade
R.HSA.5619108	0.187791	reactome	Defective SLC27A4 causes ichthyosis prematurity syndrome (IPS)
GO.0015728	0.187633	go_bp	mevalonate transport
R.HSA.9636467	0.187459	reactome	Blockage of phagosome acidification
hsa04066	0.187148	kegg	HIF-1 signaling pathway
hsa04621	0.187073	kegg	NOD-like receptor signaling pathway
GO.0047840	0.187	go_mf	dCTP diphosphatase activity
hsa04931	0.186705	kegg	Insulin resistance
R.HSA.9027307	0.186638	reactome	Biosynthesis of maresin-like SPMs
GO.1904039	0.186058	go_bp	negative regulation of iron export across plasma membrane
GO.0005008	0.185963	go_mf	hepatocyte growth factor-activated receptor activity
R.HSA.3359478	0.185954	reactome	Defective MUT causes MMAM
GO.0008812	0.185851	go_mf	choline dehydrogenase activity
R.HSA.3371378	0.18585	reactome	Regulation by c-FLIP
R.HSA.77352	0.185816	reactome	Beta oxidation of butanoyl-CoA to acetyl-CoA
GO.0035602	0.185802	go_bp	fibroblast growth factor receptor signaling pathway involved in negative regulation of apoptotic process in bone marrow cell
GO.0038186	0.185675	go_mf	lithocholic acid receptor activity
GO.0051780	0.185521	go_bp	behavioral response to nutrient
GO.1904240	0.185174	go_bp	negative regulation of VCP-NPL4-UFD1 AAA ATPase complex assembly
GO.0031583	0.185139	go_bp	phospholipase D-activating G protein-coupled receptor signaling pathway
R.HSA.2142670	0.185043	reactome	Synthesis of epoxy (EET) and dihydroxyeicosatrienoic acids (DHET)
GO.0016215	0.184992	go_mf	acyl-CoA desaturase activity
GO.0018738	0.184771	go_mf	S-formylglutathione hydrolase activity
GO.0015291	0.184381	go_mf	secondary active transmembrane transporter activity
R.HSA.8849175	0.184254	reactome	Threonine catabolism
GO.0009415	0.184196	go_bp	response to water
GO.0051916	0.184035	go_mf	granulocyte colony-stimulating factor binding
GO.0052665	0.18389	go_mf	tRNA (uracil-2'-O-)-methyltransferase activity
R.HSA.5358606	0.183771	reactome	Mismatch repair (MMR) directed by MSH2:MSH3 (MutSbeta)
GO.0046970	0.183548	go_mf	NAD-dependent histone deacetylase activity (H4-K16 specific)
R.HSA.804914	0.183538	reactome	Transport of fatty acids
R.HSA.2206290	0.18348	reactome	MPS IV - Morquio syndrome A
GO.0047939	0.183416	go_mf	L-glucuronate reductase activity
R.HSA.8851907	0.18332	reactome	MET activates PI3K/AKT signaling
GO.0140068	0.183256	go_mf	histone crotonyltransferase activity
GO.0010428	0.183154	go_mf	methyl-CpNpG binding
GO.0050023	0.183037	go_mf	L-fuconate dehydratase activity
GO.0008746	0.182984	go_mf	NAD(P)+ transhydrogenase activity
GO.0010921	0.18296	go_bp	regulation of phosphatase activity
GO.0008962	0.182948	go_mf	phosphatidylglycerophosphatase activity
R.HSA.166665	0.182886	reactome	Terminal pathway of complement
GO.0002334	0.182816	go_bp	transitional two stage B cell differentiation
hsa04921	0.182664	kegg	Oxytocin signaling pathway
GO.0050062	0.182649	go_mf	long-chain-fatty-acyl-CoA reductase activity
GO.0120296	0.18257	go_mf	peptide dopaminyltransferase activity
GO.0032397	0.181977	go_mf	activating MHC class I receptor activity
GO.0008039	0.181854	go_bp	synaptic target recognition
GO.0010021	0.181762	go_bp	amylopectin biosynthetic process
GO.0072432	0.181622	go_bp	response to G1 DNA damage checkpoint signaling
GO.0014008	0.181618	go_bp	positive regulation of microglia differentiation
hsa04022	0.181527	kegg	cGMP-PKG signaling pathway
GO.0015912	0.18151	go_bp	short-chain fatty acid transport
hsa05323	0.181473	kegg	Rheumatoid arthritis
GO.0015195	0.1814	go_mf	L-threonine transmembrane transporter activity
GO.0015658	0.181345	go_mf	branched-chain amino acid transmembrane transporter activity
hsa05144	0.181248	kegg	Malaria
GO.0003991	0.181178	go_mf	acetylglutamate kinase activity
GO.1904346	0.181172	go_bp	positive regulation of gastric mucosal blood circulation
hsa00190	0.181169	kegg	Oxidative phosphorylation
R.HSA.5218900	0.181104	reactome	CASP8 activity is inhibited
GO.0030107	0.180949	go_mf	HLA-A specific inhibitory MHC class I receptor activity
GO.0050337	0.180793	go_mf	thiosulfate-thiol sulfurtransferase activity
GO.0032791	0.180513	go_mf	lead ion binding
R.HSA.1236973	0.180286	reactome	Cross-presentation of particulate exogenous antigens (phagosomes)
R.HSA.6783984	0.180254	reactome	Glycine degradation
hsa05320	0.179609	kegg	Autoimmune thyroid disease
GO.0120017	0.179578	go_mf	ceramide transfer activity
R.HSA.9723905	0.179566	reactome	Loss of function of TP53 in cancer due to loss of tetramerization ability
GO.0031798	0.179486	go_mf	type 1 metabotropic glutamate receptor binding
GO.0031370	0.179297	go_mf	eukaryotic initiation factor 4G binding
R.HSA.5362798	0.179204	reactome	Release of Hh-Np from the secreting cell
GO.0052591	0.179158	go_mf	sn-glycerol-3-phosphate:ubiquinone-8 oxidoreductase activity
GO.0003934	0.179009	go_mf	GTP cyclohydrolase I activity
R.HSA.5579019	0.178786	reactome	Defective FMO3 causes TMAU
hsa05207	0.178673	kegg	Chemical carcinogenesis - receptor activation
R.HSA.5662702	0.178625	reactome	Melanin biosynthesis
GO.0008747	0.178565	go_mf	N-acetylneuraminate lyase activity
GO.0047352	0.178291	go_mf	adenylylsulfate-ammonia adenylyltransferase activity
GO.0045703	0.178022	go_mf	ketoreductase activity
GO.0001512	0.177997	go_mf	dihydronicotinamide riboside quinone reductase activity
R.HSA.5579027	0.17777	reactome	Defective CYP27B1 causes VDDR1B
hsa04936	0.177769	kegg	Alcoholic liver disease
R.HSA.140534	0.177372	reactome	Caspase activation via Death Receptors in the presence of ligand
GO.1904994	0.177333	go_bp	regulation of leukocyte adhesion to vascular endothelial cell
R.HSA.1483248	0.176701	reactome	Synthesis of PIPs at the ER membrane
hsa05202	0.176408	kegg	Transcriptional misregulation in cancer
R.HSA.112122	0.176296	reactome	ALKBH2 mediated reversal of alkylation damage
GO.0005477	0.176208	go_mf	pyruvate secondary active transmembrane transporter activity
R.HSA.6809583	0.176134	reactome	Retinoid metabolism disease events
GO.0036166	0.176044	go_bp	phenotypic switching
GO.0002395	0.175904	go_bp	immune response in nasopharyngeal-associated lymphoid tissue
GO.0033041	0.175509	go_mf	sweet taste receptor activity
GO.0046911	0.17547	go_mf	metal chelating activity
GO.0050992	0.175402	go_bp	dimethylallyl diphosphate biosynthetic process
GO.1903850	0.175224	go_bp	regulation of cristae formation
GO.0015439	0.175181	go_mf	ABC-type heme transporter activity
GO.0004621	0.175107	go_mf	glycosylphosphatidylinositol phospholipase D activity
R.HSA.5676934	0.175102	reactome	Protein repair
GO.0050104	0.175004	go_mf	L-gulonate 3-dehydrogenase activity
R.HSA.1169092	0.174847	reactome	Activation of RAS in B cells
R.HSA.1483152	0.1747	reactome	Hydrolysis of LPE
GO.0008579	0.174577	go_mf	JUN kinase phosphatase activity
GO.0072522	0.174413	go_bp	purine-containing compound biosynthetic process
R.HSA.2980767	0.17438	reactome	Activation of NIMA Kinases NEK9, NEK6, NEK7
R.HSA.5603027	0.173867	reactome	IKBKG deficiency causes anhidrotic ectodermal dysplasia with immunodeficiency (EDA-ID) (via TLR)
GO.0004148	0.173778	go_mf	dihydrolipoyl dehydrogenase activity
GO.0102798	0.173565	go_mf	heptaldehyde:oxygen oxidoreductase activity
GO.1904479	0.173515	go_bp	negative regulation of intestinal absorption
GO.0031859	0.173235	go_mf	platelet activating factor receptor binding
R.HSA.444473	0.172914	reactome	Formyl peptide receptors bind formyl peptides and many other ligands
GO.0051264	0.172816	go_mf	mono-olein transacylation activity
R.HSA.4570571	0.172777	reactome	Defective RFT1 causes CDG-1n
GO.0051990	0.172427	go_mf	(R)-2-hydroxyglutarate dehydrogenase activity
GO.1901184	0.172137	go_bp	regulation of ERBB signaling pathway
GO.0004491	0.172	go_mf	methylmalonate-semialdehyde dehydrogenase (acylating) activity
R.HSA.9693928	0.171978	reactome	Defective RIPK1-mediated regulated necrosis
R.HSA.176417	0.17179	reactome	Phosphorylation of Emi1
GO.0019452	0.17176	go_bp	L-cysteine catabolic process to taurine
GO.0060734	0.171693	go_bp	regulation of endoplasmic reticulum stress-induced eIF2 alpha phosphorylation
GO.0001567	0.171686	go_mf	cholesterol 25-hydroxylase activity
GO.1905920	0.171543	go_bp	positive regulation of CoA-transferase activity
GO.0043250	0.171538	go_mf	sodium-dependent organic anion transmembrane transporter activity
R.HSA.8981607	0.171477	reactome	Intracellular oxygen transport
R.HSA.9673221	0.171448	reactome	Defective F9 activation
GO.0008387	0.171321	go_mf	steroid 7-alpha-hydroxylase activity
GO.0120014	0.170984	go_mf	phospholipid transfer activity
R.HSA.6807062	0.170968	reactome	Cholesterol biosynthesis via lathosterol
R.HSA.2466712	0.17088	reactome	Biosynthesis of A2E, implicated in retinal degradation
R.HSA.3323169	0.170631	reactome	Defects in biotin (Btn) metabolism
GO.0150116	0.170068	go_bp	regulation of cell-substrate junction organization
GO.0004018	0.169871	go_mf	N6-(1,2-dicarboxyethyl)AMP AMP-lyase (fumarate-forming) activity
R.HSA.3304347	0.169665	reactome	Loss of Function of SMAD4 in Cancer
GO.0050187	0.169263	go_mf	phosphoamidase activity
GO.0016784	0.168842	go_mf	3-mercaptopyruvate sulfurtransferase activity
GO.0061731	0.168824	go_mf	ribonucleoside-diphosphate reductase activity
R.HSA.5250968	0.168679	reactome	Toxicity of botulinum toxin type A (botA)
GO.2000097	0.168609	go_bp	regulation of smooth muscle cell-matrix adhesion
GO.0036321	0.168575	go_bp	ghrelin secretion
GO.0032358	0.168352	go_mf	oxidized pyrimidine DNA binding
GO.0120230	0.168257	go_mf	recombinase activator activity
GO.0021571	0.168181	go_bp	rhombomere 5 development
R.HSA.5633231	0.168128	reactome	Defective ALG14 causes ALG14-CMS
GO.0031129	0.168087	go_bp	inductive cell-cell signaling
GO.0003259	0.167722	go_bp	cardioblast anterior-lateral migration
GO.1902000	0.167682	go_bp	homogentisate catabolic process
GO.0051722	0.167664	go_mf	protein C-terminal methylesterase activity
GO.0046491	0.16765	go_bp	L-methylmalonyl-CoA metabolic process
GO.0019321	0.167635	go_bp	pentose metabolic process
R.HSA.9026762	0.167359	reactome	Biosynthesis of maresin conjugates in tissue regeneration (MCTR)
GO.0045738	0.167344	go_bp	negative regulation of DNA repair
GO.0102113	0.167157	go_mf	hypoxia-inducible factor-asparagine oxygenase activity
GO.0044819	0.167046	go_bp	mitotic G1/S transition checkpoint signaling
GO.0015390	0.167036	go_mf	purine-specific nucleoside:sodium symporter activity
GO.0102196	0.166747	go_mf	cortisol dehydrogenase activity
GO.0005020	0.166714	go_mf	stem cell factor receptor activity
hsa05226	0.166674	kegg	Gastric cancer
R.HSA.176187	0.166601	reactome	Activation of ATR in response to replication stress
R.HSA.5362768	0.166525	reactome	Hh mutants are degraded by ERAD
hsa05204	0.1663	kegg	Chemical carcinogenesis - DNA adducts
R.HSA.5083630	0.166229	reactome	Defective LFNG causes SCDO3
GO.0004990	0.166227	go_mf	oxytocin receptor activity
GO.0004441	0.166174	go_mf	inositol-1,4-bisphosphate 1-phosphatase activity
GO.0004418	0.166095	go_mf	hydroxymethylbilane synthase activity
R.HSA.1296061	0.165865	reactome	HCN channels
GO.1903839	0.165843	go_bp	positive regulation of mRNA 3'-UTR binding
R.HSA.5619067	0.165801	reactome	Defective SLC1A1 is implicated in schizophrenia 18 (SCZD18) and dicarboxylic aminoaciduria (DCBXA)
GO.0072570	0.165653	go_mf	ADP-D-ribose binding
GO.0035594	0.165492	go_mf	ganglioside binding
R.HSA.500753	0.165482	reactome	Pyrimidine biosynthesis
R.HSA.68952	0.165424	reactome	DNA replication initiation
R.HSA.9036866	0.165348	reactome	Expression and Processing of Neurotrophins
GO.0004807	0.165299	go_mf	triose-phosphate isomerase activity
GO.0006294	0.165257	go_bp	nucleotide-excision repair, preincision complex assembly
GO.0047042	0.165009	go_mf	androsterone dehydrogenase (B-specific) activity
GO.0097277	0.164822	go_bp	cellular urea homeostasis
GO.0005342	0.164811	go_mf	organic acid transmembrane transporter activity
R.HSA.8952158	0.164438	reactome	RUNX3 regulates BCL2L11 (BIM) transcription
GO.1905188	0.1643	go_bp	positive regulation of metaphase/anaphase transition of meiosis I
R.HSA.9646303	0.164285	reactome	Evasion of Oncogene Induced Senescence Due to p14ARF Defects
R.HSA.9673768	0.164215	reactome	Signaling by membrane-tethered fusions of PDGFRA or PDGFRB
R.HSA.375281	0.164195	reactome	Hormone ligand-binding receptors
R.HSA.9645135	0.164121	reactome	STAT5 Activation
GO.1901640	0.164092	go_mf	XTP binding
R.HSA.211736	0.164075	reactome	Stimulation of the cell death response by PAK-2p34
GO.0070119	0.1638	go_mf	ciliary neurotrophic factor binding
GO.1902010	0.163788	go_bp	negative regulation of translation in response to endoplasmic reticulum stress
R.HSA.8853334	0.163335	reactome	Signaling by FGFR3 fusions in cancer
R.HSA.9023661	0.163173	reactome	Biosynthesis of E-series 18(R)-resolvins
GO.0034590	0.162624	go_mf	L-hydroxyproline transmembrane transporter activity
R.HSA.5688849	0.16262	reactome	Defective CSF2RB causes SMDP5
hsa00510	0.162607	kegg	N-Glycan biosynthesis
GO.0004092	0.162603	go_mf	carnitine O-acetyltransferase activity
GO.0006557	0.162542	go_bp	S-adenosylmethioninamine biosynthetic process
GO.0003975	0.162521	go_mf	UDP-N-acetylglucosamine-dolichyl-phosphate N-acetylglucosaminephosphotransferase activity
GO.0060212	0.16244	go_bp	negative regulation of nuclear-transcribed mRNA poly(A) tail shortening
GO.0045485	0.162416	go_mf	omega-6 fatty acid desaturase activity
GO.1902078	0.162362	go_bp	positive regulation of lateral motor column neuron migration
R.HSA.9700645	0.162211	reactome	ALK mutants bind TKIs
GO.0017178	0.162049	go_mf	diphthine-ammonia ligase activity
GO.0016844	0.161942	go_mf	strictosidine synthase activity
GO.1903387	0.161925	go_bp	positive regulation of homophilic cell adhesion
R.HSA.909733	0.161912	reactome	Interferon alpha/beta signaling
GO.0035715	0.161755	go_mf	chemokine (C-C motif) ligand 2 binding
GO.0004027	0.161386	go_mf	alcohol sulfotransferase activity
R.HSA.198933	0.160886	reactome	Immunoregulatory interactions between a Lymphoid and a non-Lymphoid cell
GO.2001136	0.160765	go_bp	negative regulation of endocytic recycling
R.HSA.177135	0.160698	reactome	Conjugation of benzoate with glycine
GO.0047609	0.160683	go_mf	acetylputrescine deacetylase activity
GO.0061547	0.160667	go_mf	glycogen synthase activity, transferring glucose-1-phosphate
GO.0016682	0.160536	go_mf	oxidoreductase activity, acting on diphenols and related substances as donors, oxygen as acceptor
GO.0045065	0.160391	go_bp	cytotoxic T cell differentiation
R.HSA.5619088	0.160297	reactome	Defective SLC39A4 causes acrodermatitis enteropathica, zinc-deficiency type (AEZ)
GO.0070235	0.160234	go_bp	regulation of activation-induced cell death of T cells
R.HSA.433137	0.160223	reactome	Sodium-coupled sulphate, di- and tri-carboxylate transporters
GO.0019402	0.160126	go_bp	galactitol metabolic process
R.HSA.69190	0.160082	reactome	DNA strand elongation
R.HSA.3656243	0.159812	reactome	Defective ST3GAL3 causes MCT12 and EIEE15
GO.0042008	0.159797	go_mf	interleukin-18 receptor activity
GO.0102752	0.159766	go_mf	1,4-alpha-glucan branching enzyme activity (using a glucosylated glycogenin as primer for glycogen synthesis)
GO.1901194	0.159747	go_bp	negative regulation of formation of translation preinitiation complex
GO.1903946	0.159714	go_bp	negative regulation of ventricular cardiac muscle cell action potential
GO.2000408	0.15964	go_bp	negative regulation of T cell extravasation
GO.0008444	0.1595	go_mf	CDP-diacylglycerol-glycerol-3-phosphate 3-phosphatidyltransferase activity
GO.0002176	0.159432	go_bp	male germ cell proliferation
GO.0004343	0.159288	go_mf	glucosamine 6-phosphate N-acetyltransferase activity
GO.0006060	0.15892	go_bp	sorbitol metabolic process
GO.0015100	0.158875	go_mf	vanadium ion transmembrane transporter activity
GO.0042450	0.158512	go_bp	arginine biosynthetic process via ornithine
GO.2000612	0.158477	go_bp	regulation of thyroid-stimulating hormone secretion
GO.0004782	0.158431	go_mf	sulfinoalanine decarboxylase activity
GO.0051270	0.158253	go_bp	regulation of cellular component movement
R.HSA.388479	0.158014	reactome	Vasopressin-like receptors
R.HSA.68884	0.15781	reactome	Mitotic Telophase/Cytokinesis
GO.0061768	0.157657	go_mf	magnesium:sodium antiporter activity
GO.0002302	0.15743	go_bp	CD8-positive, alpha-beta T cell differentiation involved in immune response
GO.0003882	0.157364	go_mf	CDP-diacylglycerol-serine O-phosphatidyltransferase activity
GO.1905174	0.157104	go_bp	regulation of vascular associated smooth muscle cell dedifferentiation
GO.0050571	0.156909	go_mf	1,5-anhydro-D-fructose reductase activity
GO.0097310	0.156773	go_bp	cap2 mRNA methylation
GO.0043716	0.156692	go_mf	2-hydroxy-3-keto-5-methylthiopentenyl-1-phosphate phosphatase activity
GO.0050355	0.156649	go_mf	triphosphatase activity
GO.2000452	0.156482	go_bp	regulation of CD8-positive, alpha-beta cytotoxic T cell extravasation
GO.0080146	0.156143	go_mf	L-cysteine desulfhydrase activity
GO.0032361	0.155912	go_bp	pyridoxal phosphate catabolic process
GO.0031685	0.155845	go_mf	adenosine receptor binding
GO.0035716	0.155808	go_mf	chemokine (C-C motif) ligand 12 binding
GO.0038193	0.155683	go_bp	thromboxane A2 signaling pathway
GO.0030221	0.155656	go_bp	basophil differentiation
GO.0031690	0.155592	go_mf	adrenergic receptor binding
GO.0140517	0.15559	go_mf	protein-RNA adaptor activity
GO.0018272	0.155544	go_bp	protein-pyridoxal-5-phosphate linkage via peptidyl-N6-pyridoxal phosphate-L-lysine
GO.0045519	0.155513	go_mf	interleukin-23 receptor binding
GO.0015990	0.155425	go_bp	electron transport coupled proton transport
GO.0097275	0.155422	go_bp	cellular ammonium homeostasis
GO.0002758	0.155358	go_bp	innate immune response-activating signal transduction
GO.0010420	0.155343	go_mf	3,4-dihydroxy-5-polyprenylbenzoic acid O-methyltransferase activity
GO.0008894	0.155196	go_mf	guanosine-5'-triphosphate,3'-diphosphate diphosphatase activity
GO.1902098	0.155169	go_mf	calcitriol binding
R.HSA.2855086	0.155127	reactome	Ficolins bind to repetitive carbohydrate structures on the target cell surface
GO.0071040	0.154988	go_bp	nuclear polyadenylation-dependent antisense transcript catabolic process
R.HSA.888568	0.154732	reactome	GABA synthesis
GO.0018773	0.154643	go_mf	acetylpyruvate hydrolase activity
R.HSA.3359462	0.154433	reactome	Defective AMN causes MGA1
R.HSA.373756	0.154156	reactome	SDK interactions
GO.0050655	0.154067	go_bp	dermatan sulfate proteoglycan metabolic process
R.HSA.419771	0.154036	reactome	Opsins
GO.0035713	0.154006	go_bp	response to nitrogen dioxide
GO.0002747	0.153881	go_bp	antigen processing and presentation following phagocytosis
R.HSA.4411364	0.153859	reactome	Binding of TCF/LEF:CTNNB1 to target gene promoters
GO.0019776	0.153717	go_mf	Atg8 ligase activity
GO.1901233	0.153659	go_bp	negative regulation of convergent extension involved in axis elongation
R.HSA.983170	0.153651	reactome	Antigen Presentation: Folding, assembly and peptide loading of class I MHC
GO.0004852	0.15355	go_mf	uroporphyrinogen-III synthase activity
GO.0004818	0.153539	go_mf	glutamate-tRNA ligase activity
GO.0019202	0.153483	go_mf	amino acid kinase activity
R.HSA.9679514	0.153445	reactome	SARS-CoV-1 Genome Replication and Transcription
R.HSA.168277	0.153441	reactome	Influenza Virus Induced Apoptosis
GO.0004490	0.153264	go_mf	methylglutaconyl-CoA hydratase activity
GO.0006424	0.153123	go_bp	glutamyl-tRNA aminoacylation
R.HSA.964739	0.153057	reactome	N-glycan trimming and elongation in the cis-Golgi
GO.0009231	0.153049	go_bp	riboflavin biosynthetic process
R.HSA.4755583	0.15281	reactome	Defective DOLK causes DOLK-CDG (CDG-1m)
GO.0030624	0.152727	go_mf	U6atac snRNA binding
GO.1904998	0.152576	go_bp	negative regulation of leukocyte adhesion to arterial endothelial cell
GO.0033791	0.152533	go_mf	3alpha,7alpha,12alpha-trihydroxy-5beta-cholestanoyl-CoA 24-hydroxylase activity
GO.0002854	0.152502	go_bp	positive regulation of T cell mediated cytotoxicity directed against tumor cell target
GO.0120299	0.152396	go_mf	peptide histaminyltransferase activity
GO.0035801	0.15205	go_bp	adrenal cortex development
GO.0071037	0.151895	go_bp	nuclear polyadenylation-dependent snRNA catabolic process
GO.0050262	0.151441	go_mf	ribosylnicotinamide kinase activity
R.HSA.5660489	0.151301	reactome	MTF1 activates gene expression
hsa04672	0.151159	kegg	Intestinal immune network for IgA production
GO.1904456	0.151082	go_bp	negative regulation of neuronal action potential
GO.0071656	0.151078	go_bp	negative regulation of granulocyte colony-stimulating factor production
GO.0048239	0.151005	go_bp	negative regulation of DNA recombination at telomere
GO.0002731	0.1509	go_bp	negative regulation of dendritic cell cytokine production
GO.0015151	0.150848	go_mf	alpha-glucoside transmembrane transporter activity
GO.0008193	0.150838	go_mf	tRNA guanylyltransferase activity
R.HSA.8964058	0.150837	reactome	HDL remodeling
GO.0097276	0.150825	go_bp	cellular creatinine homeostasis
GO.0044795	0.150785	go_bp	trans-Golgi network to recycling endosome transport
GO.0047315	0.150747	go_mf	kynurenine-glyoxylate transaminase activity
GO.2000552	0.150572	go_bp	negative regulation of T-helper 2 cell cytokine production
GO.0030961	0.150521	go_bp	peptidyl-arginine hydroxylation
R.HSA.4549356	0.150437	reactome	Defective DPAGT1 causes CDG-1j, CMSTA2
GO.0017065	0.150311	go_mf	single-strand selective uracil DNA N-glycosylase activity
GO.0071424	0.150157	go_mf	rRNA (cytosine-N4-)-methyltransferase activity
GO.0010859	0.150009	go_mf	calcium-dependent cysteine-type endopeptidase inhibitor activity
R.HSA.5657562	0.149886	reactome	Essential fructosuria
GO.0015797	0.149877	go_bp	mannitol transport
GO.0004925	0.149732	go_mf	prolactin receptor activity
GO.0001010	0.149729	go_mf	RNA polymerase II sequence-specific DNA-binding transcription factor recruiting activity
R.HSA.2022090	0.149648	reactome	Assembly of collagen fibrils and other multimeric structures
GO.0150024	0.149623	go_bp	oxidised low-density lipoprotein particle clearance
R.HSA.71262	0.149341	reactome	Carnitine synthesis
GO.0042886	0.14926	go_bp	amide transport
R.HSA.9717316	0.14926	reactome	alectinib resistant ALK mutants
GO.0004053	0.149229	go_mf	arginase activity
GO.0004394	0.149127	go_mf	heparan sulfate 2-O-sulfotransferase activity
GO.0140562	0.149066	go_mf	EGF-domain serine xylosyltransferase activity
GO.0001163	0.148951	go_mf	RNA polymerase I transcription regulatory region sequence-specific DNA binding
R.HSA.2514853	0.148894	reactome	Condensation of Prometaphase Chromosomes
GO.0033858	0.148887	go_mf	N-acetylgalactosamine kinase activity
R.HSA.5250989	0.148847	reactome	Toxicity of botulinum toxin type G (botG)
GO.0004149	0.14881	go_mf	dihydrolipoyllysine-residue succinyltransferase activity
R.HSA.9025094	0.148595	reactome	Biosynthesis of DPAn-3 SPMs
GO.0071036	0.148531	go_bp	nuclear polyadenylation-dependent snoRNA catabolic process
GO.0070191	0.148275	go_mf	methionine-R-sulfoxide reductase activity
GO.0004914	0.148257	go_mf	interleukin-5 receptor activity
R.HSA.5576894	0.148199	reactome	Phase 1 - inactivation of fast Na+ channels
GO.1905386	0.148091	go_bp	positive regulation of protein localization to presynapse
GO.0038114	0.148013	go_bp	interleukin-21-mediated signaling pathway
GO.0030228	0.147933	go_mf	lipoprotein particle receptor activity
R.HSA.168315	0.14785	reactome	Inhibition of Host mRNA Processing and RNA Silencing
GO.0060001	0.147696	go_mf	minus-end directed microfilament motor activity
GO.0034474	0.147569	go_bp	U2 snRNA 3'-end processing
R.HSA.9672397	0.146996	reactome	Defective F8 secretion
GO.0048069	0.146855	go_bp	eye pigmentation
GO.0047103	0.146838	go_mf	3-alpha,7-alpha,12-alpha-trihydroxycholestan-26-al 26-oxidoreductase activity
R.HSA.5682294	0.146674	reactome	Defective ABCA12 causes ARCI4B
GO.0008192	0.146512	go_mf	RNA guanylyltransferase activity
GO.0051685	0.146505	go_bp	maintenance of ER location
R.HSA.5579000	0.146399	reactome	Defective CYP1B1 causes Glaucoma
R.HSA.5250982	0.146239	reactome	Toxicity of tetanus toxin (tetX)
GO.2000478	0.146143	go_bp	positive regulation of metanephric glomerular visceral epithelial cell development
GO.0070367	0.146107	go_bp	negative regulation of hepatocyte differentiation
R.HSA.9603505	0.146027	reactome	NTRK3 as a dependence receptor
GO.0010171	0.14593	go_bp	body morphogenesis
R.HSA.3296197	0.145687	reactome	Hydroxycarboxylic acid-binding receptors
GO.0060330	0.145679	go_bp	regulation of response to interferon-gamma
GO.1905203	0.145618	go_bp	regulation of connective tissue replacement
GO.0008785	0.145576	go_mf	alkyl hydroperoxide reductase activity
R.HSA.9632974	0.145465	reactome	NR1H2 & NR1H3 regulate gene expression linked to gluconeogenesis
GO.0035604	0.145204	go_bp	fibroblast growth factor receptor signaling pathway involved in positive regulation of cell proliferation in bone marrow
hsa04611	0.145119	kegg	Platelet activation
GO.0006041	0.145083	go_bp	glucosamine metabolic process
GO.0002270	0.145069	go_bp	plasmacytoid dendritic cell activation
GO.2000224	0.144752	go_bp	regulation of testosterone biosynthetic process
R.HSA.2534343	0.144728	reactome	Interaction With Cumulus Cells And The Zona Pellucida
GO.0004506	0.14464	go_mf	squalene monooxygenase activity
hsa04371	0.144547	kegg	Apelin signaling pathway
R.HSA.5579014	0.144539	reactome	Defective CYP27B1 causes VDDR1A
GO.0070815	0.144394	go_mf	peptidyl-lysine 5-dioxygenase activity
R.HSA.109703	0.144371	reactome	PKB-mediated events
GO.1900036	0.144195	go_bp	positive regulation of cellular response to heat
R.HSA.9694682	0.144107	reactome	SARS-CoV-2 Genome Replication and Transcription
R.HSA.4793952	0.143435	reactome	Defective MGAT2 causes CDG-2a
R.HSA.3359471	0.143278	reactome	Defective MMAB causes MMA, cblB type
R.HSA.446205	0.143153	reactome	Synthesis of GDP-mannose
GO.0050528	0.143086	go_mf	acyloxyacyl hydrolase activity
GO.0060405	0.143033	go_bp	regulation of penile erection
GO.0047444	0.142907	go_mf	N-acylneuraminate-9-phosphate synthase activity
R.HSA.73817	0.142877	reactome	Purine ribonucleoside monophosphate biosynthesis
GO.1905594	0.142818	go_mf	resveratrol binding
R.HSA.167021	0.142754	reactome	PLC-gamma1 signalling
GO.0008448	0.142519	go_mf	N-acetylglucosamine-6-phosphate deacetylase activity
R.HSA.75158	0.14239	reactome	TRAIL signaling
GO.0043179	0.142249	go_bp	rhythmic excitation
GO.0008112	0.142119	go_mf	nicotinamide N-methyltransferase activity
R.HSA.5619037	0.142048	reactome	Defective SLC35A1 causes congenital disorder of glycosylation 2F (CDG2F)
GO.0046570	0.14202	go_mf	methylthioribulose 1-phosphate dehydratase activity
GO.1901317	0.141868	go_bp	regulation of flagellated sperm motility
R.HSA.9652282	0.141864	reactome	Drug-mediated inhibition of ERBB2 signaling
GO.0008705	0.141834	go_mf	methionine synthase activity
R.HSA.175567	0.141832	reactome	Integration of viral DNA into host genomic DNA
R.HSA.203641	0.14182	reactome	NOSTRIN mediated eNOS trafficking
R.HSA.163754	0.141435	reactome	Insulin effects increased synthesis of Xylulose-5-Phosphate
GO.1905574	0.141246	go_mf	ganglioside GM2 binding
GO.0043605	0.141154	go_bp	cellular amide catabolic process
GO.0140561	0.140943	go_mf	EGF-domain serine glucosyltransferase activity
R.HSA.77286	0.140859	reactome	mitochondrial fatty acid beta-oxidation of saturated fatty acids
R.HSA.844615	0.140333	reactome	The AIM2 inflammasome
R.HSA.1433617	0.140186	reactome	Regulation of signaling by NODAL
R.HSA.69183	0.140148	reactome	Processive synthesis on the lagging strand
GO.0005115	0.140042	go_mf	receptor tyrosine kinase-like orphan receptor binding
GO.0046906	0.139625	go_mf	tetrapyrrole binding
GO.0042357	0.139584	go_bp	thiamine diphosphate metabolic process
GO.0120295	0.139484	go_mf	histone serotonyltransferase activity
GO.0050894	0.139455	go_bp	determination of affect
GO.0008269	0.139404	go_mf	JAK pathway signal transduction adaptor activity
R.HSA.444821	0.139392	reactome	Relaxin receptors
GO.0006780	0.139388	go_bp	uroporphyrinogen III biosynthetic process
GO.0035607	0.139264	go_bp	fibroblast growth factor receptor signaling pathway involved in orbitofrontal cortex development
GO.0102259	0.139192	go_mf	1,2-diacylglycerol acylhydrolase activity
GO.0055103	0.139187	go_mf	ligase regulator activity
GO.0070368	0.139169	go_bp	positive regulation of hepatocyte differentiation
R.HSA.9035968	0.138927	reactome	Defective GGT1 in aflatoxin detoxification causes GLUTH
hsa05146	0.138812	kegg	Amoebiasis
GO.0031826	0.138703	go_mf	type 2A serotonin receptor binding
GO.0044603	0.138616	go_mf	protein adenylylhydrolase activity
GO.0086057	0.138528	go_mf	voltage-gated calcium channel activity involved in bundle of His cell action potential
GO.0035251	0.138499	go_mf	UDP-glucosyltransferase activity
R.HSA.426048	0.138494	reactome	Arachidonate production from DAG
GO.0047117	0.138318	go_mf	enoyl-[acyl-carrier-protein] reductase (NADPH, A-specific) activity
GO.0060739	0.138236	go_bp	mesenchymal-epithelial cell signaling involved in prostate gland development
GO.0002399	0.138226	go_bp	MHC class II protein complex assembly
GO.0071451	0.138002	go_bp	cellular response to superoxide
GO.0003050	0.137746	go_bp	regulation of systemic arterial blood pressure by atrial natriuretic peptide
GO.0047017	0.137742	go_mf	prostaglandin-F synthase activity
R.HSA.446107	0.137574	reactome	Type I hemidesmosome assembly
GO.0102867	0.137462	go_mf	molybdenum cofactor sulfurtransferase activity
GO.0050512	0.137455	go_mf	lactosylceramide 4-alpha-galactosyltransferase activity
R.HSA.1300642	0.137398	reactome	Sperm Motility And Taxes
GO.0018547	0.137228	go_mf	nitroglycerin reductase activity
R.HSA.879518	0.137004	reactome	Transport of organic anions
R.HSA.75944	0.136878	reactome	Transcription from mitochondrial promoters
GO.0036487	0.136761	go_mf	nitric-oxide synthase inhibitor activity
GO.1904121	0.136707	go_mf	phosphatidylethanolamine transfer activity
GO.0009154	0.136563	go_bp	purine ribonucleotide catabolic process
GO.0030377	0.136407	go_mf	urokinase plasminogen activator receptor activity
GO.0106322	0.136276	go_mf	S-(hydroxymethyl)glutathione dehydrogenase NAD activity
GO.0045620	0.136188	go_bp	negative regulation of lymphocyte differentiation
GO.0102704	0.136067	go_mf	GDP-Man:Man2GlcNAc2-PP-dolichol alpha-1,6-mannosyltransferase activity
R.HSA.3656244	0.136047	reactome	Defective B4GALT1 causes B4GALT1-CDG (CDG-2d)
GO.0070178	0.136008	go_bp	D-serine metabolic process
GO.0004122	0.135952	go_mf	cystathionine beta-synthase activity
GO.0061750	0.135735	go_mf	acid sphingomyelin phosphodiesterase activity
GO.1905285	0.135511	go_bp	fibrous ring of heart morphogenesis
GO.0015675	0.1352	go_bp	nickel cation transport
GO.0062037	0.135182	go_mf	D-loop DNA binding
GO.0032500	0.135169	go_mf	muramyl dipeptide binding
GO.0099156	0.135001	go_bp	cell-cell signaling via exosome
GO.0004378	0.134974	go_mf	GDP-Man:Man1GlcNAc2-PP-Dol alpha-1,3-mannosyltransferase activity
GO.0007309	0.134843	go_bp	oocyte axis specification
GO.1900224	0.134773	go_bp	positive regulation of nodal signaling pathway involved in determination of lateral mesoderm left/right asymmetry
R.HSA.6791462	0.134741	reactome	TALDO1 deficiency: failed conversion of Fru(6)P, E4P to SH7P, GA3P
R.HSA.418457	0.134615	reactome	cGMP effects
R.HSA.3656248	0.134473	reactome	Defective HEXB causes GM2G2
GO.0004325	0.134335	go_mf	ferrochelatase activity
R.HSA.77310	0.134277	reactome	Beta oxidation of lauroyl-CoA to decanoyl-CoA-CoA
hsa04380	0.133865	kegg	Osteoclast differentiation
R.HSA.9014826	0.133844	reactome	Interleukin-36 pathway
R.HSA.6787639	0.133825	reactome	GDP-fucose biosynthesis
GO.0047402	0.133763	go_mf	protein-glucosylgalactosylhydroxylysine glucosidase activity
GO.0004877	0.13364	go_mf	complement component C3b receptor activity
GO.0102200	0.133634	go_mf	N-acetylphosphatidylethanolamine-hydrolysing phospholipase activity
GO.0016497	0.133335	go_mf	substance K receptor activity
R.HSA.844455	0.133238	reactome	The NLRP1 inflammasome
R.HSA.2660826	0.133238	reactome	Constitutive Signaling by NOTCH1 t(7;9)(NOTCH1:M1580_K2555) Translocation Mutant
R.HSA.5579010	0.133155	reactome	Defective CYP24A1 causes HCAI
GO.0036458	0.133129	go_mf	hepatocyte growth factor binding
GO.1990190	0.132863	go_mf	peptide-glutamate-N-acetyltransferase activity
GO.0008116	0.132837	go_mf	prostaglandin-I synthase activity
GO.0098968	0.132809	go_bp	neurotransmitter receptor transport postsynaptic membrane to endosome
GO.0019449	0.132787	go_bp	L-cysteine catabolic process to hypotaurine
GO.0016430	0.132449	go_mf	tRNA (adenine-N6-)-methyltransferase activity
GO.0004578	0.132208	go_mf	chitobiosyldiphosphodolichol beta-mannosyltransferase activity
R.HSA.446388	0.132151	reactome	Regulation of cytoskeletal remodeling and cell spreading by IPP complex components
GO.0004056	0.132134	go_mf	argininosuccinate lyase activity
R.HSA.112307	0.131919	reactome	Transmission across Electrical Synapses
GO.0047166	0.131768	go_mf	1-alkenylglycerophosphoethanolamine O-acyltransferase activity
GO.1990422	0.131755	go_mf	glyoxalase (glycolic acid-forming) activity
GO.0031177	0.131702	go_mf	phosphopantetheine binding
R.HSA.180689	0.131681	reactome	APOBEC3G mediated resistance to HIV-1 infection
GO.1990092	0.131553	go_bp	calcium-dependent self proteolysis
GO.0015150	0.131468	go_mf	fucose transmembrane transporter activity
GO.0060381	0.131206	go_bp	positive regulation of single-stranded telomeric DNA binding
GO.0032431	0.131124	go_bp	activation of phospholipase A2 activity
GO.0047915	0.131016	go_mf	ganglioside galactosyltransferase activity
GO.0061690	0.130862	go_mf	lipoamidase activity
GO.0070835	0.130853	go_mf	chromium ion transmembrane transporter activity
GO.0032029	0.130719	go_mf	myosin tail binding
R.HSA.9672387	0.130368	reactome	Defective F8 accelerates dissociation of the A2 domain
GO.0006258	0.130333	go_bp	UDP-glucose catabolic process
GO.0032072	0.130085	go_bp	regulation of restriction endodeoxyribonuclease activity
GO.2000755	0.130033	go_bp	positive regulation of sphingomyelin catabolic process
R.HSA.427652	0.129793	reactome	Sodium-coupled phosphate cotransporters
GO.0016661	0.12967	go_mf	oxidoreductase activity, acting on other nitrogenous compounds as donors
GO.0036250	0.129646	go_bp	peroxisome transport along microtubule
R.HSA.72662	0.129597	reactome	Activation of the mRNA upon binding of the cap-binding complex and eIFs, and subsequent binding to 43S
GO.1900142	0.12956	go_bp	negative regulation of oligodendrocyte apoptotic process
GO.0032875	0.129195	go_bp	regulation of DNA endoreduplication
R.HSA.1483226	0.129114	reactome	Synthesis of PI
GO.0030533	0.129092	go_mf	triplet codon-amino acid adaptor activity
GO.0033040	0.128928	go_mf	sour taste receptor activity
GO.0120048	0.128845	go_mf	U6 snRNA (adenine-(43)-N(6))-methyltransferase activity
GO.0045634	0.128825	go_bp	regulation of melanocyte differentiation
GO.0032904	0.128697	go_bp	negative regulation of nerve growth factor production
GO.0004326	0.128442	go_mf	tetrahydrofolylpolyglutamate synthase activity
GO.0004043	0.12838	go_mf	L-aminoadipate-semialdehyde dehydrogenase activity
R.HSA.3229133	0.128246	reactome	Glycogen storage disease type Ib (SLC37A4)
GO.0034417	0.12817	go_mf	bisphosphoglycerate 3-phosphatase activity
GO.0006463	0.128102	go_bp	steroid hormone receptor complex assembly
R.HSA.9665246	0.128097	reactome	Resistance of ERBB2 KD mutants to neratinib
R.HSA.5652227	0.12808	reactome	Fructose biosynthesis
GO.0072541	0.12802	go_mf	peroxynitrite reductase activity
GO.0001821	0.12802	go_bp	histamine secretion
R.HSA.8964208	0.127956	reactome	Phenylalanine metabolism
R.HSA.110362	0.127917	reactome	POLB-Dependent Long Patch Base Excision Repair
R.HSA.9630747	0.127847	reactome	Diseases of Cellular Senescence
GO.0030504	0.127828	go_mf	inorganic diphosphate transmembrane transporter activity
R.HSA.379397	0.127545	reactome	Enzymatic degradation of dopamine by COMT
GO.0004040	0.12738	go_mf	amidase activity
GO.0008887	0.12724	go_mf	glycerate kinase activity
GO.0008386	0.127206	go_mf	cholesterol monooxygenase (side-chain-cleaving) activity
GO.0106375	0.127189	go_mf	deoxynucleoside triphosphate hydrolase activity
R.HSA.3595174	0.127086	reactome	Defective CHST14 causes EDS, musculocontractural type
R.HSA.9020265	0.127024	reactome	Biosynthesis of aspirin-triggered D-series resolvins
GO.1902910	0.126924	go_bp	positive regulation of melanosome transport
GO.0070553	0.126844	go_mf	nicotinic acid receptor activity
GO.0016896	0.126802	go_mf	exoribonuclease activity, producing 5'-phosphomonoesters
R.HSA.9026527	0.126799	reactome	Activated NTRK2 signals through PLCG1
hsa05321	0.126774	kegg	Inflammatory bowel disease
GO.0090346	0.126761	go_bp	cellular organofluorine metabolic process
GO.0098905	0.126741	go_bp	regulation of bundle of His cell action potential
GO.0050683	0.126634	go_mf	AF-1 domain binding
R.HSA.9652169	0.12661	reactome	Signaling by MAP2K mutants
GO.0050568	0.126452	go_mf	protein-glutamine glutaminase activity
GO.0010774	0.126366	go_bp	meiotic strand invasion involved in reciprocal meiotic recombination
GO.0052590	0.12631	go_mf	sn-glycerol-3-phosphate:ubiquinone oxidoreductase activity
GO.0050136	0.126071	go_mf	NADH dehydrogenase (quinone) activity
GO.0002644	0.126033	go_bp	negative regulation of tolerance induction
GO.0019969	0.125987	go_mf	interleukin-10 binding
R.HSA.176974	0.12595	reactome	Unwinding of DNA
GO.0021572	0.125933	go_bp	rhombomere 6 development
GO.0032685	0.125862	go_bp	negative regulation of granulocyte macrophage colony-stimulating factor production
GO.0110012	0.125809	go_bp	protein localization to P-body
GO.0070025	0.125748	go_mf	carbon monoxide binding
GO.0046076	0.125636	go_bp	dTTP catabolic process
R.HSA.73843	0.125623	reactome	5-Phosphoribose 1-diphosphate biosynthesis
GO.0046624	0.125578	go_mf	sphingolipid transporter activity
GO.0061620	0.12555	go_bp	glycolytic process through glucose-6-phosphate
R.HSA.68689	0.125369	reactome	CDC6 association with the ORC:origin complex
GO.0033274	0.125239	go_bp	response to vitamin B2
GO.2000981	0.125237	go_bp	negative regulation of inner ear receptor cell differentiation
GO.0031703	0.125199	go_mf	type 2 angiotensin receptor binding
GO.0055022	0.125076	go_bp	negative regulation of cardiac muscle tissue growth
R.HSA.1839120	0.125072	reactome	Signaling by FGFR1 amplification mutants
GO.0015369	0.124909	go_mf	calcium:proton antiporter activity
GO.1905313	0.12468	go_bp	transforming growth factor beta receptor signaling pathway involved in heart development
R.HSA.5619063	0.124497	reactome	Defective SLC29A3 causes histiocytosis-lymphadenopathy plus syndrome (HLAS)
GO.0033787	0.124314	go_mf	cyanocobalamin reductase (cyanide-eliminating) activity
R.HSA.3359454	0.124285	reactome	Defective TCN2 causes TCN2 deficiency
R.HSA.390651	0.124184	reactome	Dopamine receptors
R.HSA.4085011	0.124144	reactome	Defective GNE causes sialuria, Nonaka myopathy and inclusion body myopathy 2
R.HSA.3315487	0.123836	reactome	SMAD2/3 MH2 Domain Mutants in Cancer
GO.2000729	0.123737	go_bp	positive regulation of mesenchymal cell proliferation involved in ureter development
GO.0102522	0.123615	go_mf	tRNA 4-demethylwyosine alpha-amino-alpha-carboxypropyltransferase activity
R.HSA.2206285	0.123504	reactome	MPS VI - Maroteaux-Lamy syndrome
GO.0003845	0.123453	go_mf	11-beta-hydroxysteroid dehydrogenase [NAD(P)] activity
R.HSA.5683371	0.123246	reactome	Defective ABCB6 causes MCOPCB7
GO.2000191	0.123216	go_bp	regulation of fatty acid transport
GO.0061586	0.123141	go_bp	positive regulation of transcription by transcription factor localization
GO.0102662	0.123087	go_mf	malonate-semialdehyde dehydrogenase (acetylating, NAD+) activity
GO.0047419	0.12303	go_mf	N-acetylgalactosamine-6-phosphate deacetylase activity
GO.0010813	0.122934	go_bp	neuropeptide catabolic process
R.HSA.380095	0.122822	reactome	Tachykinin receptors bind tachykinins
GO.0010348	0.122594	go_mf	lithium:proton antiporter activity
R.HSA.5579032	0.122578	reactome	Defective TBXAS1 causes GHDD
GO.0006580	0.122453	go_bp	ethanolamine metabolic process
GO.0047293	0.122429	go_mf	4-hydroxybenzoate nonaprenyltransferase activity
GO.0036456	0.1223	go_mf	L-methionine-(S)-S-oxide reductase activity
GO.0050115	0.122169	go_mf	myosin-light-chain-phosphatase activity
R.HSA.77346	0.122129	reactome	Beta oxidation of decanoyl-CoA to octanoyl-CoA-CoA
R.HSA.1059683	0.122001	reactome	Interleukin-6 signaling
GO.0140340	0.121965	go_mf	cerebroside transfer activity
GO.0003973	0.121858	go_mf	(S)-2-hydroxy-acid oxidase activity
GO.0002002	0.121811	go_bp	regulation of angiotensin levels in blood
GO.0008792	0.121771	go_mf	arginine decarboxylase activity
GO.0005175	0.121664	go_mf	CD27 receptor binding
R.HSA.8963684	0.121454	reactome	Tyrosine catabolism
GO.0047734	0.121435	go_mf	CDP-glycerol diphosphatase activity
R.HSA.2408552	0.121351	reactome	Methylation of MeSeH for excretion
GO.0061525	0.121293	go_bp	hindgut development
GO.0004411	0.121224	go_mf	homogentisate 1,2-dioxygenase activity
R.HSA.4755609	0.121178	reactome	Defective DHDDS causes retinitis pigmentosa 59
R.HSA.5357609	0.121151	reactome	Glycogen storage disease type II (GAA)
R.HSA.5635851	0.120951	reactome	GLI proteins bind promoters of Hh responsive genes to promote transcription
R.HSA.4724325	0.120934	reactome	Defective ALG8 causes CDG-1h
R.HSA.5340588	0.120914	reactome	Signaling by RNF43 mutants
GO.0051089	0.120695	go_bp	constitutive protein ectodomain proteolysis
R.HSA.156902	0.120653	reactome	Peptide chain elongation
GO.0006963	0.120591	go_bp	positive regulation of antibacterial peptide biosynthetic process
R.HSA.8866423	0.120507	reactome	VLDL assembly
GO.0047658	0.120488	go_mf	alpha-amino-acid esterase activity
GO.0004917	0.120477	go_mf	interleukin-7 receptor activity
GO.0120058	0.120433	go_bp	positive regulation of small intestinal transit
GO.0004569	0.120304	go_mf	glycoprotein endo-alpha-1,2-mannosidase activity
GO.0018117	0.120259	go_bp	protein adenylylation
GO.0030037	0.120248	go_bp	actin filament reorganization involved in cell cycle
GO.0047603	0.120223	go_mf	acetoacetyl-CoA hydrolase activity
GO.1902905	0.120116	go_bp	positive regulation of supramolecular fiber organization
GO.0004631	0.119977	go_mf	phosphomevalonate kinase activity
R.HSA.72764	0.119959	reactome	Eukaryotic Translation Termination
GO.0004446	0.119848	go_mf	inositol-hexakisphosphate phosphatase activity
GO.0072172	0.119764	go_bp	mesonephric tubule formation
R.HSA.5602571	0.119686	reactome	TRAF3 deficiency - HSE
R.HSA.3656535	0.119659	reactome	TGFBR1 LBD Mutants in Cancer
R.HSA.159740	0.119477	reactome	Gamma-carboxylation of protein precursors
R.HSA.9702569	0.119473	reactome	KW2449-resistant FLT3 mutants
GO.0032558	0.119453	go_mf	adenyl deoxyribonucleotide binding
GO.0008480	0.119407	go_mf	sarcosine dehydrogenase activity
GO.0047016	0.119114	go_mf	cholest-5-ene-3-beta,7-alpha-diol 3-beta-dehydrogenase activity
GO.0110151	0.118933	go_bp	positive regulation of biomineralization
GO.0090486	0.118908	go_mf	small RNA 2'-O-methyltransferase
GO.1903741	0.118722	go_bp	negative regulation of phosphatidate phosphatase activity
R.HSA.164843	0.118706	reactome	2-LTR circle formation
R.HSA.6793080	0.118662	reactome	rRNA modification in the mitochondrion
R.HSA.5619060	0.118561	reactome	Defective CP causes aceruloplasminemia (ACERULOP)
GO.0004823	0.118541	go_mf	leucine-tRNA ligase activity
GO.0006429	0.118393	go_bp	leucyl-tRNA aminoacylation
GO.0097510	0.118356	go_bp	base-excision repair, AP site formation via deaminated base removal
GO.0002864	0.118277	go_bp	regulation of acute inflammatory response to antigenic stimulus
GO.0044029	0.11816	go_bp	hypomethylation of CpG island
GO.0044721	0.118121	go_bp	protein import into peroxisome matrix, substrate release
GO.0003984	0.118103	go_mf	acetolactate synthase activity
GO.0106301	0.118044	go_mf	arachidonic acid 5,6-epoxygenase activity
R.HSA.5619049	0.117975	reactome	Defective SLC40A1 causes hemochromatosis 4 (HFE4) (macrophages)
GO.0000225	0.117846	go_mf	N-acetylglucosaminylphosphatidylinositol deacetylase activity
GO.0035597	0.117839	go_mf	N6-isopentenyladenosine methylthiotransferase activity
GO.0003863	0.117838	go_mf	3-methyl-2-oxobutanoate dehydrogenase (2-methylpropanoyl-transferring) activity
GO.1990002	0.117718	go_mf	methylglyoxal reductase (NADPH-dependent, acetol producing)
GO.0070127	0.117654	go_bp	tRNA aminoacylation for mitochondrial protein translation
GO.0044341	0.117438	go_bp	sodium-dependent phosphate transport
GO.0080048	0.117406	go_mf	GDP-D-glucose phosphorylase activity
GO.0003978	0.11739	go_mf	UDP-glucose 4-epimerase activity
R.HSA.380612	0.117356	reactome	Metabolism of serotonin
GO.0004512	0.117273	go_mf	inositol-3-phosphate synthase activity
GO.0051796	0.117052	go_bp	negative regulation of timing of catagen
GO.0061106	0.116928	go_bp	negative regulation of stomach neuroendocrine cell differentiation
GO.1902047	0.116916	go_bp	polyamine transmembrane transport
R.HSA.198765	0.116889	reactome	Signalling to ERK5
GO.0045352	0.116842	go_mf	interleukin-1 type I receptor antagonist activity
R.HSA.975574	0.116723	reactome	Reactions specific to the hybrid N-glycan synthesis pathway
GO.0034602	0.11668	go_mf	oxoglutarate dehydrogenase (NAD+) activity
GO.0004489	0.116301	go_mf	methylenetetrahydrofolate reductase (NAD(P)H) activity
R.HSA.110373	0.116276	reactome	Resolution of AP sites via the multiple-nucleotide patch replacement pathway
GO.0060297	0.116261	go_bp	regulation of sarcomere organization
GO.0033013	0.116068	go_bp	tetrapyrrole metabolic process
GO.1990959	0.116039	go_bp	eosinophil homeostasis
GO.0031894	0.115979	go_mf	V1A vasopressin receptor binding
GO.0090275	0.115968	go_bp	negative regulation of somatostatin secretion
GO.0008111	0.115911	go_mf	alpha-methylacyl-CoA racemase activity
GO.0046901	0.115779	go_bp	tetrahydrofolylpolyglutamate biosynthetic process
R.HSA.5578999	0.115707	reactome	Defective GCLC causes HAGGSD
GO.0004123	0.11559	go_mf	cystathionine gamma-lyase activity
GO.0031405	0.115478	go_mf	lipoic acid binding
GO.0071830	0.115398	go_bp	triglyceride-rich lipoprotein particle clearance
R.HSA.9026357	0.115345	reactome	NTF4 activates NTRK2 (TRKB) signaling
GO.0031682	0.115311	go_mf	G-protein gamma-subunit binding
R.HSA.9717329	0.115279	reactome	lorlatinib-resistant ALK mutants
GO.0062069	0.115159	go_mf	GARP complex binding
R.HSA.9022538	0.115104	reactome	Loss of MECP2 binding ability to 5mC-DNA
R.HSA.9018896	0.115072	reactome	Biosynthesis of E-series 18(S)-resolvins
GO.0036470	0.115015	go_mf	tyrosine 3-monooxygenase activator activity
GO.0050221	0.114988	go_mf	prostaglandin-E2 9-reductase activity
GO.0090721	0.114942	go_bp	primary adaptive immune response involving T cells and B cells
GO.0051666	0.114919	go_bp	actin cortical patch localization
GO.0047726	0.114837	go_mf	iron-cytochrome-c reductase activity
R.HSA.164525	0.114805	reactome	Plus-strand DNA synthesis
R.HSA.68827	0.114679	reactome	CDT1 association with the CDC6:ORC:origin complex
GO.0140585	0.11467	go_mf	promoter-enhancer loop anchoring activity
GO.1904992	0.114473	go_bp	positive regulation of adenylate cyclase-inhibiting dopamine receptor signaling pathway
GO.0005367	0.114374	go_mf	myo-inositol:sodium symporter activity
GO.0007225	0.114364	go_bp	patched ligand maturation
GO.0005451	0.11431	go_mf	monovalent cation:proton antiporter activity
R.HSA.5619092	0.114297	reactome	Defective SLC9A6 causes X-linked, syndromic mental retardation,, Christianson type (MRXSCH)
GO.0071566	0.114207	go_mf	UFM1 activating enzyme activity
GO.0035226	0.114126	go_mf	glutamate-cysteine ligase catalytic subunit binding
GO.0004163	0.114063	go_mf	diphosphomevalonate decarboxylase activity
GO.0006185	0.114	go_bp	dGDP biosynthetic process
GO.0022832	0.113818	go_mf	voltage-gated channel activity
GO.0016501	0.113764	go_mf	prostacyclin receptor activity
GO.0008108	0.113716	go_mf	UDP-glucose:hexose-1-phosphate uridylyltransferase activity
GO.0106335	0.113304	go_mf	tRNA (carboxymethyluridine(34)-5-O)-methyltransferase activity
R.HSA.2892245	0.113264	reactome	POU5F1 (OCT4), SOX2, NANOG repress genes related to differentiation
R.HSA.9636569	0.113224	reactome	Suppression of autophagy
GO.0016034	0.11321	go_mf	maleylacetoacetate isomerase activity
R.HSA.75205	0.113205	reactome	Dissolution of Fibrin Clot
GO.0043602	0.112608	go_bp	nitrate catabolic process
GO.0060921	0.112602	go_bp	sinoatrial node cell differentiation
R.HSA.9025106	0.112552	reactome	Biosynthesis of DPAn-6 SPMs
GO.0003058	0.112513	go_bp	hormonal regulation of the force of heart contraction
R.HSA.390650	0.112223	reactome	Histamine receptors
GO.0051164	0.111968	go_bp	L-xylitol metabolic process
GO.0036463	0.111844	go_mf	TRAIL receptor activity
GO.0004829	0.111769	go_mf	threonine-tRNA ligase activity
GO.0042559	0.111721	go_bp	pteridine-containing compound biosynthetic process
GO.0019119	0.111679	go_mf	phenanthrene-9,10-epoxide hydrolase activity
GO.0021919	0.111593	go_bp	BMP signaling pathway involved in spinal cord dorsal/ventral patterning
GO.0140347	0.111549	go_mf	N-retinylidene-phosphatidylethanolamine flippase activity
GO.0015317	0.11153	go_mf	phosphate:proton symporter activity
R.HSA.5619039	0.111369	reactome	Defective SLC12A6 causes agenesis of the corpus callosum, with peripheral neuropathy (ACCPN)
R.HSA.5619107	0.111317	reactome	Defective TPR may confer susceptibility towards thyroid papillary carcinoma (TPC)
R.HSA.77350	0.111234	reactome	Beta oxidation of hexanoyl-CoA to butanoyl-CoA
GO.0072049	0.111022	go_bp	comma-shaped body morphogenesis
GO.0072235	0.110992	go_bp	metanephric distal tubule development
R.HSA.2206280	0.11086	reactome	MPS IX - Natowicz syndrome
GO.0010721	0.11085	go_bp	negative regulation of cell development
R.HSA.211728	0.110798	reactome	Regulation of PAK-2p34 activity by PS-GAP/RHG10
GO.1903949	0.110778	go_bp	positive regulation of atrial cardiac muscle cell action potential
GO.0035758	0.110744	go_mf	chemokine (C-C motif) ligand 21 binding
GO.0015068	0.110524	go_mf	glycine amidinotransferase activity
R.HSA.204626	0.11047	reactome	Hypusine synthesis from eIF5A-lysine
GO.0008493	0.110413	go_mf	tetracycline transmembrane transporter activity
GO.0016854	0.110362	go_mf	racemase and epimerase activity
R.HSA.5609974	0.110324	reactome	Defective PGM1 causes PGM1-CDG (CDG1t)
R.HSA.176034	0.110178	reactome	Interactions of Tat with host cellular proteins
GO.0046204	0.110118	go_bp	nor-spermidine metabolic process
GO.0045624	0.109951	go_bp	positive regulation of T-helper cell differentiation
GO.0106313	0.109637	go_mf	methylenetetrahydrofolate reductase NADPH activity
GO.0002182	0.109621	go_bp	cytoplasmic translational elongation
GO.0052725	0.109619	go_mf	inositol-1,3,4-trisphosphate 6-kinase activity
GO.0106162	0.10945	go_mf	mRNA N-acetyltransferase activity
GO.0060806	0.109434	go_bp	negative regulation of cell differentiation involved in embryonic placenta development
R.HSA.5263617	0.109426	reactome	Metabolism of ingested MeSeO2H into MeSeH
GO.0006062	0.109411	go_bp	sorbitol catabolic process
GO.0099582	0.109171	go_mf	neurotransmitter receptor activity involved in regulation of presynaptic cytosolic calcium ion concentration
GO.1903403	0.109169	go_bp	negative regulation of renal phosphate excretion
R.HSA.5669034	0.109099	reactome	TNFs bind their physiological receptors
R.HSA.5660883	0.109042	reactome	Defective SLC7A9 causes cystinuria (CSNU)
GO.0031867	0.109007	go_mf	EP4 subtype prostaglandin E2 receptor binding
GO.0072340	0.108909	go_bp	cellular lactam catabolic process
R.HSA.9669929	0.108874	reactome	Regorafenib-resistant KIT mutants
GO.0018467	0.108532	go_mf	formaldehyde dehydrogenase activity
GO.0007343	0.108419	go_bp	egg activation
GO.0036424	0.108392	go_mf	L-phosphoserine phosphatase activity
R.HSA.9656255	0.108285	reactome	Defective OGG1 Substrate Binding
R.HSA.6804754	0.108247	reactome	Regulation of TP53 Expression
GO.1900281	0.108207	go_bp	positive regulation of CD4-positive, alpha-beta T cell costimulation
GO.0044873	0.108188	go_bp	lipoprotein localization to membrane
GO.1904056	0.108084	go_bp	positive regulation of cholangiocyte proliferation
GO.0032356	0.108029	go_mf	oxidized DNA binding
GO.0047412	0.108026	go_mf	N-(long-chain-acyl)ethanolamine deacylase activity
GO.0004751	0.107978	go_mf	ribose-5-phosphate isomerase activity
GO.0061108	0.107935	go_bp	seminal vesicle epithelium development
GO.0071713	0.107903	go_mf	para-aminobenzoyl-glutamate hydrolase activity
GO.0045338	0.107841	go_bp	farnesyl diphosphate metabolic process
GO.0016503	0.10778	go_mf	pheromone receptor activity
R.HSA.451307	0.107741	reactome	Activation of Na-permeable kainate receptors
R.HSA.8964572	0.107643	reactome	Lipid particle organization
R.HSA.5660526	0.107587	reactome	Response to metal ions
R.HSA.9700649	0.107532	reactome	Drug resistance of ALK mutants
GO.0098759	0.107461	go_bp	cellular response to interleukin-8
R.HSA.5693548	0.107411	reactome	Sensing of DNA Double Strand Breaks
GO.1902204	0.107302	go_bp	positive regulation of hepatocyte growth factor receptor signaling pathway
GO.0042749	0.107284	go_bp	regulation of circadian sleep/wake cycle
R.HSA.1855231	0.107171	reactome	Synthesis of IPs in the ER lumen
GO.0033981	0.10717	go_mf	D-dopachrome decarboxylase activity
GO.0051174	0.107149	go_bp	regulation of phosphorus metabolic process
GO.0018142	0.10714	go_bp	protein-DNA covalent cross-linking
GO.0035299	0.107004	go_mf	inositol pentakisphosphate 2-kinase activity
GO.1990275	0.106802	go_mf	preribosome binding
GO.0072319	0.106775	go_bp	vesicle uncoating
R.HSA.4793953	0.10671	reactome	Defective B4GALT1 causes CDG-2d
R.HSA.8964041	0.106673	reactome	LDL remodeling
GO.0019171	0.106642	go_mf	3-hydroxyacyl-[acyl-carrier-protein] dehydratase activity
R.HSA.2187335	0.106509	reactome	The retinoid cycle in cones (daylight vision)
GO.0015499	0.106264	go_mf	formate transmembrane transporter activity
GO.0033699	0.106263	go_mf	DNA 5'-adenosine monophosphate hydrolase activity
GO.0097383	0.106069	go_mf	dIDP diphosphatase activity
R.HSA.2468052	0.106062	reactome	Establishment of Sister Chromatid Cohesion
GO.0032712	0.106031	go_bp	negative regulation of interleukin-3 production
GO.0008127	0.106017	go_mf	quercetin 2,3-dioxygenase activity
R.HSA.211994	0.105936	reactome	Sterols are 12-hydroxylated by CYP8B1
GO.0015812	0.105925	go_bp	gamma-aminobutyric acid transport
GO.0060182	0.105909	go_mf	apelin receptor activity
GO.0045016	0.105908	go_bp	mitochondrial magnesium ion transmembrane transport
R.HSA.9662001	0.105847	reactome	Defective factor VIII causes hemophilia A
R.HSA.1799339	0.105678	reactome	SRP-dependent cotranslational protein targeting to membrane
GO.0070899	0.10552	go_bp	mitochondrial tRNA wobble uridine modification
R.HSA.193681	0.1055	reactome	Ceramide signalling
GO.0042313	0.105359	go_bp	protein kinase C deactivation
GO.0070008	0.105294	go_mf	serine-type exopeptidase activity
GO.0001642	0.105289	go_mf	group III metabotropic glutamate receptor activity
GO.0008929	0.105019	go_mf	methylglyoxal synthase activity
R.HSA.5619070	0.104993	reactome	Defective SLC16A1 causes symptomatic deficiency in lactate transport (SDLT)
GO.0000721	0.104785	go_mf	(R,R)-butanediol dehydrogenase activity
R.HSA.3642279	0.104734	reactome	TGFBR2 MSI Frameshift Mutants in Cancer
GO.0072038	0.10468	go_bp	mesenchymal stem cell maintenance involved in nephron morphogenesis
R.HSA.3359473	0.104637	reactome	Defective MMADHC causes MMAHCD
GO.0004903	0.104571	go_mf	growth hormone receptor activity
GO.0009000	0.104469	go_mf	selenocysteine lyase activity
R.HSA.205017	0.104174	reactome	NFG and proNGF binds to p75NTR
[truncated: 1,347 more rows]

## Sheet: Supplementary Table 6
Supplementary Table 6. Correlation results for each subset of the R-HSA-556833 Reactome pathway with the Mayo score in UC patients.
Subset	Correlation subset	Pval subset	Correlation original	Pval original	Difference correlation	Genes subset
R-HSA-556833.split16	0.828803	1.16987e-39	-0.57489	9.53604e-15	1.40369	AGT, LPIN1, PTPN13, FADS2, SGMS1, GRHL1, AGPAT4, LPCAT1, ANGPTL4, SRD5A3, FADS1, STS, PLA2G3, PIK3R3
R-HSA-556833.split12	0.663404	1.24686e-20	-0.57489	9.53604e-15	1.23829	CYP27B1, ACSL1, LPCAT2, PPT1, PLEKHA2, TNFAIP8L1, PIK3R5, GGT5, GPX1, HSD11B1, ARSB, POMC, CAV1, MTMR6, INPP5D, PLA1A, DPEP2, SPHK1, GLIPR1, GPCPD1, TBXAS1, PGS1, CSNK1G2, ACOT9, ALOX5, TNFAIP8, OSBPL3, PLA2G2D, G0S2, RORA, PNPLA3, HELZ2, DEGS1, CYP7B1, SEC24A, RGL1, PRKD3, GM2A, DDHD1, OSBPL8, SAMD8, ACSL4, ABCC1, PIP4K2A, PTGDS, AHR, ALOX5AP, GLA, PNPLA8, PIK3CG, PSAP, PTGS2, ELOVL5, CDS2, MAPK…
R-HSA-556833.split14	0.637672	1.00964e-18	-0.57489	9.53604e-15	1.21256	OXCT1, PLA2G2A, SPNS2, LPGAT1, ME1, PLA2G4D, GPX2, MMAA, SCD, FHL2
R-HSA-556833.split8	0.515965	1.02431e-11	-0.57489	9.53604e-15	1.09085	OSBPL10, ACSL3, RAN, DHCR7, IDI1, NSDHL, MED10, SEC24D, FITM2, STARD4, FDPS, PIK3C2A, MSMO1, PLIN3, SGMS2, ACACA, INSIG1, MID1IP1, RAB5A, CCNC, MED6, FASN, HSD17B12, CYP39A1, PI4K2B, MFSD2A, PITPNB, LSS, SQLE, UBE2I, ACLY, SAR1B, ACER3, TXNRD1, PTGES3, ALAS1, FDFT1, HMGCS1, SGPP1, MCEE, CLOCK
R-HSA-556833.split15	0.366928	3.32453e-06	-0.57489	9.53604e-15	0.941818	PIK3CD, PI4K2A, TRIB3, CERS4, DGAT2, PLA2G4C, CEPT1, SIN3B, HSD17B14, GDPD5, NCOR2, CYP1B1, PISD, ARNTL, INSIG2, OLAH, GLB1L, ACSS3, SYNJ1, DPEP1, ALOX15B, TMEM86B, INPP4A, ELOVL2, VAC14, PLEKHA4, SMARCD3, PIP4K2B, B3GALNT1, CH25H, PIK3R6, PRKD2, ARSI, STARD3NL, MTMR1, STARD3, ABCA1, ACSL6, ESYT1, GK, MBTPS2, ABCB4, CERS5, TPTE2, CYP2U1, PIKFYVE, TIAM2, MED31, PRKD1, PTGES, SLC27A5, CYP24A1, PLD3…
R-HSA-556833.split17	0.0451052	0.581096	-0.57489	9.53604e-15	0.619995	MED13L, KPNB1, MTF1, CPNE3, ARSK, EP300, PIK3R1, UGCG, NCOA3, TBL1XR1, FABP6, APOA1, MED1, PLEKHA1, INPP4B, NCOR1
R-HSA-556833.split2	0.0090073	0.912302	-0.57489	9.53604e-15	0.583897	MED16, AKR1C4, CYP2C9, CYP7A1, AKR1C1, ALDH3B1, FDXR, GPD1, PCYT2, AKR1C2, GC, ACP6, MED15, PPP1CA, SEC24C, CARM1, HMGCLL1, TPTE, HSD3B7, SBF1, MED24, MVD, PLBD1, CBR1, PITPNM1, STARD5, GLB1, SREBF1, TSPO, ACOX3
R-HSA-556833.split5	-0.0966152	0.236377	-0.57489	9.53604e-15	0.478274	SLC25A17, LBR, NFYA, BDH2, MTMR9, THEM4, ETNK1, SRD5A1, MED27, MORC2, GALC, DPEP3, PEMT, HACL1, PIK3CA, PIP5K1A, KDSR, MTMR12, LGMN, ACBD6, PTDSS1, SEC23A, CSNK2A2, PLD6, ASAH1, NFYB, PIK3C3, SMPD4, BMX, MED22, MED28, HDAC3, CPNE1, ORMDL1, TGS1, OSBPL9, PLIN2, INPPL1, ABHD5, PCYT1A, MTMR2, CD36, THRAP3, AGK, RUFY1
R-HSA-556833.split6	-0.184688	0.0227375	-0.57489	9.53604e-15	0.390202	AGPAT2, PMVK, SLC27A2, MED8, NDUFAB1, ESYT2, DBI, ARF1, PCCB, AACS, DHCR24, TNFRSF21, MCAT, CERS2, ACAT2, SMPD1, GDPD3, EBP, ALDH3A2, ORMDL2, PRKAA2, SLC25A1, TM7SF2, ELOVL7, VAPB, LCLAT1, GPD2, PON2, SC5D, ELOVL1, FA2H, PTGES2, AGPS, MED21, FAR2, ELOVL6, SPTLC2, ECI2, ACOT7, SGPP2, HSD17B4, MVK, PITPNM3
R-HSA-556833.split9	-0.263063	0.00105903	-0.57489	9.53604e-15	0.311826	MOGAT1, APOA5, CYP4F22, ACOT12, AWAT1, B4GALNT1, GK2, ACER2, SLC27A1, LHB, PON1, ETNK2, ACOXL, ETNPPL, PLA2G4E, CYP1A2, CYP11B1, PLA2G15, ARSH, ARSF, NRF1, PTGIS, ALOXE3, MBTPS1, PCYT1B, PNPLA6, CYP8B1, CYP19A1, SRD5A2, MTMR7, SLCO1B1, CYP46A1, CYP2E1, FABP7, PIP5K1C, PLA2G2F, FABP9, STAR, ELOVL4, SCD5, PTDSS2, SLC27A3, STARD6, LIPI, ALOX15, ANKRD1, APOA2, ENPP7, PLA2G5, PITPNM2, MTMR14, AKR1D1, …
R-HSA-556833.split13	-0.775272	9.79438e-32	-0.57489	9.53604e-15	-0.200383	SIN3A, STARD7, FIG4, TNFAIP8L3, NFYC, INPP5K, SUMF2, ARNT, RXRB, MED30, CYP27A1, PIK3R4, SBF2, SGPL1, MED23, MED20, CREBBP, FABP3, PI4KB, CDIPT, MED4, PI4KA, MED17, DDHD2, CERK, NCOA1, MTMR3
R-HSA-556833.split3	-0.400229	3.24204e-07	-0.57489	9.53604e-15	0.17466	NR1H3, PLA2G4A, CYP4F3, MBOAT7, NEU1, GPX4, TBL1X, LTA4H, PTEN
R-HSA-556833.split11	-0.739718	1.36774e-27	-0.57489	9.53604e-15	-0.164828	CPT2, EPHX2, FDX1, SLC44A1, HMGCS2, ACAT1, GLTP, PHYH, ARV1, ACSF2, LPCAT3, SCAP, ACAA1, HADHB, ACADM, CRLS1, MED9, CHPT1, MOGAT2, PPARGC1A, ECI1, ACADVL, OCRL, CROT, SLC22A5, CHKA, MTM1, VAPA, INPP5J, OSBP, PRKACB, RAB4A, HSD17B8, PLA2G12A, PEX11A, CPT1A, NCOA6, ACADS, GPD1L, MED11, GDE1, PPARG, FAM120B, GBA2, VDR, SLC25A20
R-HSA-556833.split1	-0.705434	3.45277e-24	-0.57489	9.53604e-15	-0.130545	ACOT8, MGLL, OSBPL1A, SLC51B, NEU4, LPCAT4, NUDT7, MOGAT3, NUDT19, PIK3C2B, CTSA, PNPLA4, GGPS1, HPGD, PNPLA7, LPIN3, CHD9, MED14, ESRRA, FABP2, DHRS7B, PPARA, ACOT13, AGPAT3, FAAH, ACOT11, HMGCL, ACACB, SMPD3, SPHK2, GPAM, SMPD2, DECR2, GBA3, CYP4F2, ACBD5, CYP2R1, PLA2R1, HADHA, ARSD, SPTLC3, ACOX2, OSBPL7, PPARGC1B, CRAT, GSTM4, ACOX1, PLD1, MED29, PRKAB2, SREBF2, SERPINA6
R-HSA-556833.split10	-0.446643	8.03396e-09	-0.57489	9.53604e-15	0.128247	DEGS2, HADH, ACSL5, BDH1, SLC44A4, FABP1, DGAT1, CDS1, LIPH, PIP5K1B, ABCC3, PLEKHA6, UGT8, PIP4K2C, ECHS1, HSD11B2, HSD17B2, PLA2G10, AKR1C3, CYP2J2, ACSM3, SLC44A3, PCCA
R-HSA-556833.split7	-0.680104	5.66533e-22	-0.57489	9.53604e-15	-0.105214	CYP4F8, HEXB, PLA2G1B, SLC44A2, NR1H2, ACAD10, SPTSSB, FABP4, PLA2G4F, AGMO, NEU2, PIAS4, INPP5E, PNPLA2, RXRA, ABHD4, CIDEC, PLA2G6, PLEKHA8, IDI2, CHAT, ACOT4, CYP2C19, CYP2D6, CDK19, GDPD1, HSD3B1, PPP1CB, PRKACA, PRKACG, SLC10A1, SLC10A2, SP1, SULT2A1, ORMDL3, NEU3, FAAH2, SLC44A5, NPAS2, PLIN1, BCHE, SYNJ2, CIDEA, ACER1, ENPP6, PLB1, ACSF3, ALOX12, ALPI, HSD17B3, AHRR, CYP4F11, THRSP, ESYT3,…
R-HSA-556833.split4	-0.530011	2.1904e-12	-0.57489	9.53604e-15	0.0448786	CDK8, HMGCR, FAR1, MBOAT2, MBOAT1, CERS6, PLEKHA5, AGPAT5, PECR, PCTP, MED13, SACM1L, AKR1B15, MTMR4, OSBPL2, SEC24B, CSNK2A1, PTGR1, MECR, PIK3CB, SPTLC1, EHHADH, CBR4, DECR1, ABHD3, RAB14, PPP1CC, MED18, SUMF1, SCP2

## Sheet: Supplementary Table 7
Supplementary Table 7. Computing time of molecular scoring of the Reactome database with the UC data using the original Reactome pathways and the dissected ones.
Algorithm	Time_original (s)	Time_dissected (s)	Difference (s)	Difference (%)
M-Scores	170.867	468.838	297.971	174.388
GSVA	42.761	144.72	101.959	238.439
ssGSEA	6.415	14.783	8.368	130.444
singscore	23.253	86.193	62.94	270.675
Plage	8.473	9.188	0.715	8.43857
Z-score	2.964	6.366	3.402	114.777
AUCell	15.632	45.417	29.785	190.539
MDT	444.13	2644.12	2199.99	495.348
MLM	814.757	16293.9	15479.1	1899.85
ORA	777.687	2895.7	2118.01	272.347
UDT	2953.36	12175.6	9222.27	312.264
ULM	1186.23	4432.86	3246.63	273.694
FGSEA	11369.1	1545.51	-9823.6	-86.406
norm_FGSEA	11364.3	1554.59	-9809.73	-86.3204
WMEAN	201.553	835.318	633.765	314.441
norm_WMEAN	201.993	834.134	632.141	312.952
corr_WMEAN	216.93	835.238	618.308	285.027
WSUM	202.022	789.558	587.536	290.828
norm_WSUM	205.015	791.512	586.497	286.075
corr_WSUM	207.219	788.063	580.844	280.304
